# Supplementary material for: 3β-Chloro-6-[2-(2-cyano­acet­yl)hydrazin-1-yl­idene]-5α-cholestane
Source: Acta Crystallogr Sect E Struct Rep Online. 2012 Mar 14;68(Pt 4):o1056–7. doi: 10.1107/S1600536812009336 (PMC3344016; doi:10.1107/S1600536812009336)
Supplement: Supplementary file 1 [file e-68-o1056-sup1.cif]

##############################################################################
#                                                                            #
# This CIF contains the data in a paper accepted for publication in          #
# Acta Crystallographica Section E. It conforms to the requirements of       #
# Notes for Authors for Acta Crystallographica Section E, and has been       #
# peer reviewed under the auspices of the IUCr Commission on Journals.       #
#                                                                            #
# Full details of the Crystallographic Information File format               #
# are given in the paper "The Crystallographic Information File (CIF):       #
# a New Standard Archive File for Crystallography" by S. R. Hall, F. H.      #
# Allen and I. D. Brown [Acta Cryst. (1991), A47, 655-685].                  #
#                                                                            #
# The current version of the core CIF dictionary is obtainable from          #
# ftp://ftp.iucr.org/pub/cif_core.dic.                                       #
#                                                                            #
# Software is freely available for graphical display of the structure(s)     #
# in this CIF. For information consult the CIF software page                 #
# http://www.iucr.org/resources/cif/software.                                #
#                                                                            #
# This file may be used for bona fide research purposes within the           #
# scientific community so long as proper attribution is given to the journal # 
# article from which it was obtained.                                        #
#                                                                            #
##############################################################################
data_global
_audit_creation_method     'form.cif (version 2.0)'
_journal_data_validation_number     ?
_journal_date_recd_electronic     2012-02-27
_journal_date_accepted     2012-03-02
_journal_name_full     'Acta Crystallographica, Section E'
_journal_year     2012
_journal_volume     68
_journal_issue      4
_journal_page_first     o1056
_journal_page_last     o1057
_journal_paper_category     QO
_journal_paper_doi     10.1107/S1600536812009336
_journal_coeditor_code     HB6661
_publ_contact_author_name     'Ibrahim Abdul Razak'
_publ_contact_author_address
;
      School of Physics
      Universiti Sains Malaysia
      11800 USM, Penang
      MALAYSIA
;
_publ_contact_author_email     'arazaki@usm.my'
_publ_contact_author_fax     '604 6579150'
_publ_contact_author_phone     '604 6533438'
_publ_section_title
;
3\b-Chloro-6-[2-(2-cyanoacetyl)hydrazin-1-ylidene]-5\a-cholestane
;
loop_
    _publ_author_name
    _publ_author_footnote
    _publ_author_address
    'Samina Khan Yusufzai' ?
;
School of Chemical Sciences
Universiti Sains Malaysia
11800 USM, Penang
Malaysia
;
    'Hasnah Osman'
;
Additional correspondence email: ohasnah@usm.my.
;
;
School of Chemical Sciences
Universiti Sains Malaysia
11800 USM, Penang
Malaysia
;
    'Aisyah Saad Abdul Rahim' ?
;
School of Pharmaceutical Sciences,
Universiti Sains Malaysia,
11800 USM,
Penang,
Malaysia
;
    'Suhana Arshad' ?
;
School of Physics
Universiti Sains Malaysia
11800 USM, Penang
Malaysia
;
    'Ibrahim Abdul Razak'
;
Thomson Reuters ResearcherID: A-5599-2009.
;
;
School of Physics
Universiti Sains Malaysia
11800 USM, Penang
Malaysia
;
data_I
_audit_creation_method     SHELXL-97
_chemical_name_systematic
;
3\b-Chloro-6-[2-(2-cyanoacetyl)hydrazin-1-ylidene]-5\a-cholestane
;
_chemical_name_common     ?
_chemical_formula_moiety     'C30 H48 Cl N3 O'
_chemical_formula_sum     'C30 H48 Cl N3 O'
_chemical_formula_iupac     'C30 H48 Cl N3 O'
_chemical_formula_weight     502.16
_chemical_melting_point     ?
_symmetry_cell_setting     orthorhombic
_symmetry_space_group_name_H-M     'P 21 21 21'
_symmetry_space_group_name_Hall     'P 2ac 2ab'
loop_
    _symmetry_equiv_pos_as_xyz
    'x, y, z'
    '-x+1/2, -y, z+1/2'
    '-x, y+1/2, -z+1/2'
    'x+1/2, -y+1/2, -z'
_cell_length_a     11.1623(2)
_cell_length_b     19.7586(3)
_cell_length_c     26.4077(4)
_cell_angle_alpha     90.00
_cell_angle_beta     90.00
_cell_angle_gamma     90.00
_cell_volume     5824.26(16)
_cell_formula_units_Z     8
_cell_measurement_reflns_used     9967
_cell_measurement_theta_min     2.20
_cell_measurement_theta_max     28.12
_cell_measurement_temperature     100.0(10)
_exptl_crystal_description     'block'
_exptl_crystal_colour     'colourless'
_exptl_crystal_size_max     0.32
_exptl_crystal_size_mid     0.32
_exptl_crystal_size_min     0.16
_exptl_crystal_density_diffrn     1.145
_exptl_crystal_density_meas     ?
_exptl_crystal_density_method     'not measured'
_exptl_crystal_F_000     2192
_exptl_absorpt_coefficient_mu     0.157
_exptl_absorpt_correction_type     multi-scan
_exptl_absorpt_process_details     '(<i>SADABS</i>; Bruker, 2009)'
_exptl_absorpt_correction_T_min     0.9513
_exptl_absorpt_correction_T_max     0.9759
_exptl_special_details
;
The crystal was placed in the cold stream of an Oxford Cryosystems Cobra
open-flow nitrogen cryostat (Cosier & Glazer, 1986) operating at 100.0 (1) K.
;
_diffrn_ambient_temperature     100.0(10)
_diffrn_radiation_type     MoK\a
_diffrn_radiation_wavelength     0.71073
_diffrn_radiation_source     'fine-focus sealed tube'
_diffrn_radiation_monochromator     graphite
_diffrn_measurement_device_type     'Bruker SMART APEXII CCD'
_diffrn_measurement_method     '\f and \w scans'
_diffrn_detector_area_resol_mean     ?
_diffrn_reflns_number     51504
_diffrn_reflns_av_R_equivalents     0.0424
_diffrn_reflns_av_sigmaI/netI     0.0506
_diffrn_reflns_theta_min     1.29
_diffrn_reflns_theta_max     27.50
_diffrn_reflns_theta_full     27.50
_diffrn_measured_fraction_theta_max     0.999
_diffrn_measured_fraction_theta_full     0.999
_diffrn_reflns_limit_h_min     -14
_diffrn_reflns_limit_h_max     14
_diffrn_reflns_limit_k_min     -25
_diffrn_reflns_limit_k_max     25
_diffrn_reflns_limit_l_min     -34
_diffrn_reflns_limit_l_max     34
_refine_special_details
;
Refinement of <i>F</i>^2^ against ALL reflections. The weighted <i>R</i>-factor
<i>wR</i> and goodness of fit <i>S</i> are based on <i>F</i>^2^, conventional
<i>R</i>-factors <i>R</i> are based on <i>F</i>, with <i>F</i> set to zero for
negative <i>F</i>^2^. The threshold expression of <i>F</i>^2^ >
\s(<i>F</i>^2^) is used only for calculating <i>R</i>-factors(gt) <i>etc</i>.
and is not relevant to the choice of reflections for refinement.
<i>R</i>-factors based on <i>F</i>^2^ are statistically about twice as large
as those based on <i>F</i>, and <i>R</i>- factors based on ALL data will be
even larger.
;
_reflns_number_total     13243
_reflns_number_gt     12103
_reflns_threshold_expression     I>2\s(I)
_refine_ls_structure_factor_coef     Fsqd
_refine_ls_matrix_type     full
_refine_ls_R_factor_all     0.1100
_refine_ls_R_factor_gt     0.1035
_refine_ls_wR_factor_gt     0.2179
_refine_ls_wR_factor_ref     0.2214
_refine_ls_goodness_of_fit_ref     1.181
_refine_ls_restrained_S_all     1.181
_refine_ls_number_reflns     13243
_refine_ls_number_parameters     655
_refine_ls_number_restraints     0
_refine_ls_hydrogen_treatment     constr
_refine_ls_weighting_scheme     calc
_refine_ls_weighting_details
        'calc w=1/[\s^2^(Fo^2^)+(0.0000P)^2^+25.2717P] where P=(Fo^2^+2Fc^2^)/3'
_atom_sites_solution_hydrogens     geom
_atom_sites_solution_primary     direct
_atom_sites_solution_secondary     difmap
_refine_ls_shift/su_max     0.000
_refine_ls_shift/su_mean     0.000
_refine_diff_density_max     0.499
_refine_diff_density_min     -0.517
_refine_ls_extinction_method     SHELXL
_refine_ls_extinction_coef     0.00130(14)
_refine_ls_extinction_expression
                                  'Fc^*^=kFc[1+0.001xFc^2^\l^3^/sin(2\q)]^-1/4^'
_refine_ls_abs_structure_details     'Flack (1983), 5882 Friedel pairs'
_refine_ls_abs_structure_Flack     0.05(11)
loop_
    _atom_type_symbol
    _atom_type_description
    _atom_type_scat_dispersion_real
    _atom_type_scat_dispersion_imag
    _atom_type_scat_source
    'C' 'C' 0.0033 0.0016
                         'International Tables Vol C Tables 4.2.6.8 and 6.1.1.4'
    'H' 'H' 0.0000 0.0000
                         'International Tables Vol C Tables 4.2.6.8 and 6.1.1.4'
    'N' 'N' 0.0061 0.0033
                         'International Tables Vol C Tables 4.2.6.8 and 6.1.1.4'
    'O' 'O' 0.0106 0.0060
                         'International Tables Vol C Tables 4.2.6.8 and 6.1.1.4'
    'Cl' 'Cl' 0.1484 0.1585
                         'International Tables Vol C Tables 4.2.6.8 and 6.1.1.4'
_computing_data_collection     'APEX2 (Bruker, 2009)'
_computing_cell_refinement     'SAINT (Bruker, 2009)'
_computing_data_reduction     'SAINT (Bruker, 2009)'
_computing_structure_solution     'SHELXTL (Sheldrick, 2008)'
_computing_structure_refinement     'SHELXTL (Sheldrick, 2008)'
_computing_molecular_graphics     'SHELXTL (Sheldrick, 2008)'
_computing_publication_material
;
SHELXTL (Sheldrick, 2008) and PLATON (Spek, 2009)
;
loop_
    _atom_site_type_symbol
    _atom_site_label
    _atom_site_fract_x
    _atom_site_fract_y
    _atom_site_fract_z
    _atom_site_U_iso_or_equiv
    _atom_site_adp_type
    _atom_site_calc_flag
    _atom_site_refinement_flags
    _atom_site_occupancy
    _atom_site_symmetry_multiplicity
    _atom_site_disorder_assembly
    _atom_site_disorder_group
    Cl Cl1A -0.04761(13) 0.83894(7) 0.25082(6) 0.0339(3) Uani d . 1 1 . .
    O O1A 0.5580(3) 1.06640(17) 0.20162(15) 0.0272(8) Uani d . 1 1 . .
    N N1A 0.3929(4) 0.9157(2) 0.20369(15) 0.0195(8) Uani d . 1 1 . .
    N N2A 0.4907(4) 0.9587(2) 0.19816(16) 0.0218(9) Uani d . 1 1 . .
    H H1NA 0.5596 0.9465 0.1874 0.033 Uiso d R 1 1 . .
    N N3A 0.3345(5) 1.1702(3) 0.2533(2) 0.0450(15) Uani d . 1 1 . .
    C C1A 0.5176(5) 0.8138(3) 0.18260(18) 0.0233(11) Uani d . 1 1 . .
    H H1AA 0.5357 0.7801 0.2092 0.028 Uiso calc R 1 1 . .
    H H1AB 0.5863 0.8453 0.1801 0.028 Uiso calc R 1 1 . .
    C C2A 0.4073(5) 0.8523(2) 0.19657(17) 0.0187(10) Uani d . 1 1 . .
    C C3A 0.2960(5) 0.8082(2) 0.19943(18) 0.0216(10) Uani d . 1 1 . .
    H H3AA 0.3147 0.7695 0.2225 0.026 Uiso calc R 1 1 . .
    C C4A 0.1858(5) 0.8447(2) 0.22126(18) 0.0218(10) Uani d . 1 1 . .
    H H4AA 0.2051 0.8629 0.2552 0.026 Uiso calc R 1 1 . .
    H H4AB 0.1638 0.8832 0.1991 0.026 Uiso calc R 1 1 . .
    C C5A 0.0813(5) 0.7960(3) 0.2252(2) 0.0266(12) Uani d . 1 1 . .
    H H5AA 0.1039 0.7580 0.2483 0.032 Uiso calc R 1 1 . .
    C C6A 0.0511(6) 0.7672(3) 0.1733(2) 0.0306(13) Uani d . 1 1 . .
    H H6AA 0.0252 0.8041 0.1505 0.037 Uiso calc R 1 1 . .
    H H6AB -0.0157 0.7345 0.1764 0.037 Uiso calc R 1 1 . .
    C C7A 0.1618(5) 0.7316(3) 0.1510(2) 0.0316(13) Uani d . 1 1 . .
    H H7AA 0.1831 0.6928 0.1729 0.038 Uiso calc R 1 1 . .
    H H7AB 0.1408 0.7134 0.1172 0.038 Uiso calc R 1 1 . .
    C C8A 0.2721(5) 0.7778(3) 0.14556(18) 0.0250(12) Uani d . 1 1 . .
    C C9A 0.3842(5) 0.7368(3) 0.1301(2) 0.0264(12) Uani d . 1 1 . .
    H H9AA 0.3934 0.7001 0.1559 0.032 Uiso calc R 1 1 . .
    C C10A 0.3716(6) 0.7015(3) 0.0785(2) 0.0405(16) Uani d . 1 1 . .
    H H10A 0.3637 0.7361 0.0516 0.049 Uiso calc R 1 1 . .
    H H10B 0.2980 0.6736 0.0784 0.049 Uiso calc R 1 1 . .
    C C11A 0.4810(6) 0.6560(3) 0.0670(2) 0.0434(17) Uani d . 1 1 . .
    H H11A 0.4825 0.6182 0.0916 0.052 Uiso calc R 1 1 . .
    H H11B 0.4714 0.6363 0.0328 0.052 Uiso calc R 1 1 . .
    C C12A 0.6011(5) 0.6934(2) 0.06944(17) 0.0221(11) Uani d . 1 1 . .
    C C13A 0.7141(7) 0.6488(3) 0.0738(2) 0.0394(16) Uani d . 1 1 . .
    H H13A 0.6950 0.6122 0.0987 0.047 Uiso calc R 1 1 . .
    C C14A 0.8061(6) 0.6973(3) 0.1001(2) 0.0358(14) Uani d . 1 1 . .
    H H14A 0.8537 0.6723 0.1257 0.043 Uiso calc R 1 1 . .
    H H14B 0.8616 0.7169 0.0748 0.043 Uiso calc R 1 1 . .
    C C15A 0.7304(6) 0.7543(3) 0.1260(2) 0.0340(13) Uani d . 1 1 . .
    H H15A 0.7534 0.7599 0.1620 0.041 Uiso calc R 1 1 . .
    H H15B 0.7407 0.7981 0.1083 0.041 Uiso calc R 1 1 . .
    C C16A 0.6038(6) 0.7290(2) 0.12135(19) 0.0275(12) Uani d . 1 1 . .
    H H16A 0.5958 0.6922 0.1471 0.033 Uiso calc R 1 1 . .
    C C17A 0.4992(5) 0.7774(2) 0.13125(18) 0.0214(10) Uani d . 1 1 . .
    H H17A 0.4967 0.8120 0.1037 0.026 Uiso calc R 1 1 . .
    C C18A 0.4770(5) 1.0254(2) 0.20651(19) 0.0209(10) Uani d . 1 1 . .
    C C19A 0.3534(5) 1.0449(3) 0.2252(2) 0.0300(13) Uani d . 1 1 . .
    H H19A 0.2942 1.0361 0.1981 0.036 Uiso calc R 1 1 . .
    H H19B 0.3321 1.0163 0.2546 0.036 Uiso calc R 1 1 . .
    C C20A 0.3463(5) 1.1162(3) 0.2400(2) 0.0316(13) Uani d . 1 1 . .
    C C21A 0.2448(5) 0.8344(3) 0.10696(18) 0.0277(12) Uani d . 1 1 . .
    H H21A 0.2148 0.8143 0.0755 0.042 Uiso calc R 1 1 . .
    H H21B 0.3183 0.8599 0.0999 0.042 Uiso calc R 1 1 . .
    H H21C 0.1842 0.8650 0.1210 0.042 Uiso calc R 1 1 . .
    C C22A 0.6114(5) 0.7438(3) 0.02495(19) 0.0275(12) Uani d . 1 1 . .
    H H22A 0.5497 0.7788 0.0283 0.041 Uiso calc R 1 1 . .
    H H22B 0.6001 0.7196 -0.0071 0.041 Uiso calc R 1 1 . .
    H H22C 0.6908 0.7649 0.0254 0.041 Uiso calc R 1 1 . .
    C C23A 0.6780(7) 0.5678(3) 0.0007(2) 0.0429(17) Uani d . 1 1 . .
    H H23A 0.7197 0.5419 -0.0256 0.064 Uiso calc R 1 1 . .
    H H23B 0.6146 0.5951 -0.0148 0.064 Uiso calc R 1 1 . .
    H H23C 0.6425 0.5365 0.0253 0.064 Uiso calc R 1 1 . .
    C C24A 0.7676(6) 0.6144(3) 0.02777(19) 0.0294(12) Uani d . 1 1 . .
    H H24A 0.7929 0.6504 0.0034 0.035 Uiso calc R 1 1 . .
    C C25A 0.8795(7) 0.5741(3) 0.0433(2) 0.0374(15) Uani d . 1 1 . .
    H H25A 0.8542 0.5374 0.0664 0.045 Uiso calc R 1 1 . .
    H H25B 0.9329 0.6046 0.0627 0.045 Uiso calc R 1 1 . .
    C C26A 0.9527(6) 0.5425(3) 0.0000(2) 0.0325(13) Uani d . 1 1 . .
    H H26A 0.9039 0.5072 -0.0168 0.039 Uiso calc R 1 1 . .
    H H26B 0.9714 0.5778 -0.0254 0.039 Uiso calc R 1 1 . .
    C C27A 1.0694(7) 0.5109(3) 0.0189(2) 0.0410(16) Uani d . 1 1 . .
    H H27A 1.1161 0.5463 0.0367 0.049 Uiso calc R 1 1 . .
    H H27B 1.0495 0.4755 0.0441 0.049 Uiso calc R 1 1 . .
    C C28A 1.1483(6) 0.4797(3) -0.0216(3) 0.0432(12) Uani d . 1 1 . .
    H H28A 1.1648 0.5150 -0.0478 0.052 Uiso calc R 1 1 . .
    C C29A 1.2657(6) 0.4581(3) 0.0009(3) 0.0432(12) Uani d . 1 1 . .
    H H29A 1.3055 0.4974 0.0162 0.065 Uiso calc R 1 1 . .
    H H29B 1.3169 0.4392 -0.0257 0.065 Uiso calc R 1 1 . .
    H H29C 1.2515 0.4238 0.0270 0.065 Uiso calc R 1 1 . .
    C C30A 1.0869(7) 0.4199(3) -0.0476(2) 0.0413(16) Uani d . 1 1 . .
    H H30A 1.1392 0.4021 -0.0742 0.062 Uiso calc R 1 1 . .
    H H30B 1.0111 0.4349 -0.0625 0.062 Uiso calc R 1 1 . .
    H H30C 1.0712 0.3843 -0.0226 0.062 Uiso calc R 1 1 . .
    Cl Cl1B -0.30342(14) 0.65408(10) 0.42098(10) 0.0666(7) Uani d . 1 1 . .
    O O1B 0.2818(4) 0.43353(19) 0.34895(17) 0.0319(9) Uani d . 1 1 . .
    N N1B 0.1279(4) 0.5859(2) 0.36554(19) 0.0276(10) Uani d . 1 1 . .
    N N2B 0.2194(4) 0.5423(2) 0.35160(18) 0.0240(9) Uani d . 1 1 . .
    H H1NB 0.2805 0.5496 0.3329 0.036 Uiso d R 1 1 . .
    N N3B -0.1078(8) 0.4889(4) 0.3466(3) 0.036(2) Uani d P 0.593(8) 1 A 1
    C C20B -0.0208(9) 0.4748(4) 0.3670(4) 0.027(2) Uani d P 0.593(8) 1 A 1
    N N3X 0.1102(11) 0.3588(6) 0.4478(4) 0.033(3) Uani d P 0.407(8) 1 A 2
    C C20X 0.1042(12) 0.3992(6) 0.4172(5) 0.024(3) Uani d P 0.407(8) 1 A 2
    C C1B 0.2503(4) 0.6858(2) 0.3379(2) 0.0232(11) Uani d . 1 1 . .
    H H1BA 0.2336 0.6997 0.3026 0.028 Uiso calc R 1 1 . .
    H H1BB 0.3194 0.6544 0.3374 0.028 Uiso calc R 1 1 . .
    C C2B 0.1429(4) 0.6494(3) 0.3588(2) 0.0246(11) Uani d . 1 1 . .
    C C3B 0.0363(5) 0.6942(3) 0.3708(2) 0.0317(13) Uani d . 1 1 . .
    H H3BA 0.0108 0.7142 0.3378 0.038 Uiso calc R 1 1 . .
    C C4B -0.0719(5) 0.6534(3) 0.3899(3) 0.0378(15) Uani d . 1 1 . .
    H H4BA -0.0910 0.6166 0.3658 0.045 Uiso calc R 1 1 . .
    H H4BB -0.0534 0.6328 0.4232 0.045 Uiso calc R 1 1 . .
    C C5B -0.1784(6) 0.7016(3) 0.3948(3) 0.0460(19) Uani d . 1 1 . .
    H H5BA -0.2009 0.7184 0.3604 0.055 Uiso calc R 1 1 . .
    C C6B -0.1530(5) 0.7614(3) 0.4286(2) 0.0364(15) Uani d . 1 1 . .
    H H6BA -0.1402 0.7456 0.4637 0.044 Uiso calc R 1 1 . .
    H H6BB -0.2228 0.7923 0.4285 0.044 Uiso calc R 1 1 . .
    C C7B -0.0414(5) 0.7996(3) 0.4102(2) 0.0300(12) Uani d . 1 1 . .
    H H7BA -0.0593 0.8207 0.3771 0.036 Uiso calc R 1 1 . .
    H H7BB -0.0233 0.8364 0.4345 0.036 Uiso calc R 1 1 . .
    C C8B 0.0696(5) 0.7547(3) 0.4047(2) 0.0275(11) Uani d . 1 1 . .
    C C9B 0.1736(5) 0.7944(2) 0.3787(2) 0.0222(11) Uani d . 1 1 . .
    H H9BA 0.1433 0.8078 0.3445 0.027 Uiso calc R 1 1 . .
    C C10B 0.2100(5) 0.8608(2) 0.4055(2) 0.0232(10) Uani d . 1 1 . .
    H H10C 0.1398 0.8914 0.4067 0.028 Uiso calc R 1 1 . .
    H H10D 0.2331 0.8503 0.4409 0.028 Uiso calc R 1 1 . .
    C C11B 0.3148(5) 0.8978(2) 0.3793(2) 0.0249(11) Uani d . 1 1 . .
    H H11C 0.2878 0.9145 0.3458 0.030 Uiso calc R 1 1 . .
    H H11D 0.3381 0.9376 0.3999 0.030 Uiso calc R 1 1 . .
    C C12B 0.4238(5) 0.8522(2) 0.37214(18) 0.0215(10) Uani d . 1 1 . .
    C C13B 0.5244(5) 0.8768(2) 0.33587(19) 0.0228(11) Uani d . 1 1 . .
    H H13B 0.4844 0.8958 0.3051 0.027 Uiso calc R 1 1 . .
    C C14B 0.5878(5) 0.8101(3) 0.3195(2) 0.0248(11) Uani d . 1 1 . .
    H H14C 0.6123 0.8126 0.2835 0.030 Uiso calc R 1 1 . .
    H H14D 0.6599 0.8021 0.3405 0.030 Uiso calc R 1 1 . .
    C C15B 0.4952(5) 0.7525(3) 0.3274(2) 0.0264(11) Uani d . 1 1 . .
    H H15C 0.4831 0.7266 0.2957 0.032 Uiso calc R 1 1 . .
    H H15D 0.5217 0.7211 0.3543 0.032 Uiso calc R 1 1 . .
    C C16B 0.3805(5) 0.7892(2) 0.34283(18) 0.0181(10) Uani d . 1 1 . .
    H H16B 0.3440 0.8065 0.3108 0.022 Uiso calc R 1 1 . .
    C C17B 0.2834(5) 0.7489(2) 0.36931(19) 0.0203(10) Uani d . 1 1 . .
    H H17B 0.3150 0.7336 0.4028 0.024 Uiso calc R 1 1 . .
    C C18B 0.2049(5) 0.4753(3) 0.3603(2) 0.0253(11) Uani d . 1 1 A .
    C C19B 0.0894(5) 0.4542(3) 0.3861(3) 0.0385(15) Uani d . 1 1 . .
    H H19C 0.0886 0.4041 0.3872 0.046 Uiso calc PR 0.593(8) 1 A 1
    H H19D 0.0939 0.4701 0.4216 0.046 Uiso calc PR 0.593(8) 1 A 1
    H H19E 0.0586 0.4926 0.4063 0.046 Uiso calc PR 0.407(8) 1 A 2
    H H19F 0.0289 0.4432 0.3599 0.046 Uiso calc PR 0.407(8) 1 A 2
    C C21B 0.1082(6) 0.7304(3) 0.4578(2) 0.0390(15) Uani d . 1 1 . .
    H H21D 0.0392 0.7104 0.4752 0.058 Uiso calc R 1 1 . .
    H H21E 0.1382 0.7689 0.4774 0.058 Uiso calc R 1 1 . .
    H H21F 0.1716 0.6964 0.4544 0.058 Uiso calc R 1 1 . .
    C C22B 0.4781(5) 0.8330(3) 0.42409(19) 0.0287(12) Uani d . 1 1 . .
    H H22D 0.5027 0.8742 0.4419 0.043 Uiso calc R 1 1 . .
    H H22E 0.5480 0.8038 0.4190 0.043 Uiso calc R 1 1 . .
    H H22F 0.4181 0.8089 0.4443 0.043 Uiso calc R 1 1 . .
    C C23B 0.5555(6) 0.9928(3) 0.3767(3) 0.0383(14) Uani d . 1 1 . .
    H H23D 0.6158 1.0283 0.3814 0.057 Uiso calc R 1 1 . .
    H H23E 0.5196 0.9814 0.4095 0.057 Uiso calc R 1 1 . .
    H H23F 0.4930 1.0090 0.3536 0.057 Uiso calc R 1 1 . .
    C C24B 0.6150(5) 0.9299(3) 0.3543(2) 0.0255(11) Uani d . 1 1 . .
    H H24B 0.6650 0.9086 0.3814 0.031 Uiso calc R 1 1 . .
    C C25B 0.6988(5) 0.9511(3) 0.3109(2) 0.0275(12) Uani d . 1 1 . .
    H H25C 0.7211 0.9102 0.2913 0.033 Uiso calc R 1 1 . .
    H H25D 0.6544 0.9816 0.2878 0.033 Uiso calc R 1 1 . .
    C C26B 0.8134(5) 0.9867(3) 0.3278(2) 0.0272(12) Uani d . 1 1 . .
    H H26C 0.7940 1.0190 0.3553 0.033 Uiso calc R 1 1 . .
    H H26D 0.8699 0.9528 0.3416 0.033 Uiso calc R 1 1 . .
    C C27B 0.8733(5) 1.0243(2) 0.2851(2) 0.0227(11) Uani d . 1 1 . .
    H H27C 0.8150 1.0568 0.2706 0.027 Uiso calc R 1 1 . .
    H H27D 0.8942 0.9915 0.2582 0.027 Uiso calc R 1 1 . .
    C C28B 0.9876(5) 1.0635(2) 0.3002(2) 0.0272(12) Uani d . 1 1 . .
    H H28B 0.9679 1.0921 0.3303 0.033 Uiso calc R 1 1 . .
    C C29B 1.0886(5) 1.0163(3) 0.3150(3) 0.0368(14) Uani d . 1 1 . .
    H H29D 1.0652 0.9904 0.3450 0.055 Uiso calc R 1 1 . .
    H H29E 1.1605 1.0429 0.3225 0.055 Uiso calc R 1 1 . .
    H H29F 1.1053 0.9852 0.2870 0.055 Uiso calc R 1 1 . .
    C C30B 1.0274(5) 1.1102(3) 0.2579(2) 0.0329(13) Uani d . 1 1 . .
    H H30D 0.9590 1.1372 0.2464 0.049 Uiso calc R 1 1 . .
    H H30E 1.0584 1.0832 0.2297 0.049 Uiso calc R 1 1 . .
    H H30F 1.0905 1.1404 0.2704 0.049 Uiso calc R 1 1 . .
loop_
    _atom_site_aniso_label
    _atom_site_aniso_U_11
    _atom_site_aniso_U_22
    _atom_site_aniso_U_33
    _atom_site_aniso_U_12
    _atom_site_aniso_U_13
    _atom_site_aniso_U_23
    Cl1A 0.0317(7) 0.0336(7) 0.0364(7) -0.0058(6) 0.0101(6) -0.0085(6)
    O1A 0.0176(18) 0.0201(17) 0.044(2) -0.0037(15) 0.0072(17) -0.0058(16)
    N1A 0.020(2) 0.0201(19) 0.0183(19) -0.0047(17) 0.0031(17) -0.0016(15)
    N2A 0.018(2) 0.0204(19) 0.026(2) -0.0060(17) 0.0053(18) -0.0007(16)
    N3A 0.034(3) 0.031(3) 0.070(4) -0.013(2) 0.031(3) -0.017(3)
    C1A 0.030(3) 0.023(2) 0.017(2) 0.003(2) 0.003(2) 0.0035(18)
    C2A 0.026(3) 0.017(2) 0.013(2) -0.002(2) -0.0014(19) -0.0022(17)
    C3A 0.031(3) 0.019(2) 0.015(2) -0.006(2) 0.004(2) -0.0085(18)
    C4A 0.029(3) 0.019(2) 0.017(2) -0.006(2) 0.005(2) -0.0017(18)
    C5A 0.032(3) 0.022(2) 0.025(3) -0.005(2) 0.009(2) -0.001(2)
    C6A 0.031(3) 0.031(3) 0.030(3) -0.017(3) 0.013(3) -0.007(2)
    C7A 0.029(3) 0.026(3) 0.040(3) -0.017(2) 0.009(3) -0.009(2)
    C8A 0.030(3) 0.029(3) 0.016(2) -0.016(2) 0.011(2) -0.014(2)
    C9A 0.024(3) 0.022(2) 0.032(3) -0.009(2) 0.008(2) -0.009(2)
    C10A 0.032(3) 0.049(4) 0.041(3) -0.020(3) 0.018(3) -0.029(3)
    C11A 0.050(4) 0.038(3) 0.042(3) -0.015(3) 0.026(3) -0.028(3)
    C12A 0.033(3) 0.022(2) 0.011(2) -0.002(2) 0.004(2) -0.0059(18)
    C13A 0.070(5) 0.023(3) 0.026(3) 0.011(3) 0.020(3) 0.000(2)
    C14A 0.040(4) 0.034(3) 0.033(3) 0.018(3) -0.003(3) -0.013(2)
    C15A 0.036(3) 0.032(3) 0.035(3) 0.004(3) -0.006(3) -0.013(2)
    C16A 0.046(4) 0.017(2) 0.019(2) -0.008(2) 0.011(2) -0.0007(19)
    C17A 0.027(3) 0.020(2) 0.018(2) -0.005(2) 0.005(2) -0.0011(18)
    C18A 0.020(3) 0.020(2) 0.022(2) -0.004(2) 0.002(2) 0.0003(18)
    C19A 0.021(3) 0.020(2) 0.048(3) -0.009(2) 0.009(3) -0.010(2)
    C20A 0.020(3) 0.030(3) 0.045(3) -0.012(2) 0.020(3) -0.009(2)
    C21A 0.034(3) 0.033(3) 0.016(2) -0.011(2) 0.006(2) -0.005(2)
    C22A 0.030(3) 0.028(3) 0.025(3) 0.002(2) 0.004(2) -0.002(2)
    C23A 0.059(5) 0.029(3) 0.041(3) -0.016(3) 0.023(3) -0.017(3)
    C24A 0.044(4) 0.027(3) 0.018(2) -0.001(3) 0.005(2) -0.001(2)
    C25A 0.060(4) 0.033(3) 0.019(3) 0.010(3) 0.003(3) -0.004(2)
    C26A 0.047(4) 0.031(3) 0.019(2) 0.014(3) 0.008(3) 0.000(2)
    C27A 0.061(5) 0.038(3) 0.024(3) 0.019(3) -0.010(3) -0.001(2)
    C28A 0.043(3) 0.043(2) 0.044(3) 0.024(2) -0.010(2) -0.013(2)
    C29A 0.043(3) 0.043(2) 0.044(3) 0.024(2) -0.010(2) -0.013(2)
    C30A 0.057(5) 0.036(3) 0.031(3) 0.007(3) 0.011(3) -0.011(3)
    Cl1B 0.0194(7) 0.0534(10) 0.1270(19) 0.0128(8) 0.0330(10) 0.0390(12)
    O1B 0.021(2) 0.0231(18) 0.052(3) 0.0050(16) 0.0054(19) 0.0013(17)
    N1B 0.012(2) 0.024(2) 0.047(3) 0.0063(18) 0.004(2) 0.005(2)
    N2B 0.014(2) 0.020(2) 0.038(2) -0.0005(17) 0.0044(19) 0.0048(18)
    N3B 0.036(5) 0.030(4) 0.042(5) -0.012(4) -0.003(4) -0.009(4)
    C20B 0.023(5) 0.023(4) 0.035(5) -0.002(4) 0.005(4) -0.004(4)
    N3X 0.031(7) 0.044(7) 0.022(5) -0.006(6) 0.000(5) 0.017(5)
    C20X 0.027(7) 0.025(6) 0.020(6) -0.003(5) 0.014(5) -0.011(5)
    C1B 0.009(2) 0.017(2) 0.043(3) 0.0037(18) 0.010(2) 0.000(2)
    C2B 0.007(2) 0.024(2) 0.043(3) 0.006(2) 0.010(2) 0.008(2)
    C3B 0.021(3) 0.021(2) 0.053(4) 0.008(2) 0.012(3) 0.011(2)
    C4B 0.015(3) 0.037(3) 0.062(4) 0.015(2) 0.016(3) 0.023(3)
    C5B 0.025(3) 0.036(3) 0.078(5) 0.014(3) 0.027(3) 0.024(3)
    C6B 0.022(3) 0.043(3) 0.044(3) 0.016(3) 0.020(3) 0.018(3)
    C7B 0.024(3) 0.031(3) 0.035(3) 0.015(2) 0.011(2) 0.008(2)
    C8B 0.021(3) 0.035(3) 0.027(3) 0.007(2) 0.008(2) 0.008(2)
    C9B 0.025(3) 0.018(2) 0.024(2) 0.008(2) 0.005(2) 0.0039(19)
    C10B 0.021(3) 0.024(2) 0.025(2) 0.007(2) 0.004(2) -0.002(2)
    C11B 0.034(3) 0.019(2) 0.022(2) 0.009(2) -0.002(2) -0.0027(19)
    C12B 0.031(3) 0.017(2) 0.016(2) 0.006(2) 0.000(2) -0.0022(18)
    C13B 0.027(3) 0.019(2) 0.022(2) -0.005(2) -0.002(2) 0.0018(18)
    C14B 0.023(3) 0.027(3) 0.025(2) -0.006(2) 0.008(2) -0.007(2)
    C15B 0.021(3) 0.020(2) 0.038(3) -0.001(2) 0.014(2) -0.002(2)
    C16B 0.023(3) 0.014(2) 0.018(2) 0.0027(19) 0.002(2) 0.0004(17)
    C17B 0.019(2) 0.018(2) 0.024(2) 0.007(2) 0.005(2) 0.0025(19)
    C18B 0.017(2) 0.022(2) 0.037(3) 0.002(2) -0.003(2) 0.005(2)
    C19B 0.019(3) 0.026(3) 0.070(4) -0.001(2) 0.011(3) 0.016(3)
    C21B 0.025(3) 0.050(4) 0.042(3) 0.006(3) 0.010(3) 0.023(3)
    C22B 0.026(3) 0.041(3) 0.019(2) 0.005(2) 0.005(2) 0.005(2)
    C23B 0.037(3) 0.026(3) 0.052(4) -0.006(3) 0.002(3) -0.011(3)
    C24B 0.028(3) 0.021(2) 0.028(3) -0.010(2) 0.003(2) -0.003(2)
    C25B 0.030(3) 0.029(3) 0.024(3) -0.004(2) -0.005(2) 0.004(2)
    C26B 0.023(3) 0.032(3) 0.027(3) 0.001(2) -0.004(2) 0.000(2)
    C27B 0.019(3) 0.018(2) 0.030(3) -0.001(2) -0.007(2) 0.0033(19)
    C28B 0.021(3) 0.018(2) 0.043(3) 0.003(2) 0.004(2) 0.000(2)
    C29B 0.020(3) 0.043(3) 0.048(4) 0.008(3) 0.004(3) -0.011(3)
    C30B 0.023(3) 0.022(2) 0.054(4) 0.001(2) 0.006(3) 0.000(2)
_geom_special_details
;
All e.s.d.'s (except the e.s.d. in the dihedral angle between two l.s. planes)
are estimated using the full covariance matrix. The cell e.s.d.'s are taken
into account individually in the estimation of e.s.d.'s in distances, angles
and torsion angles; correlations between e.s.d.'s in cell parameters are only
used when they are defined by crystal symmetry. An approximate (isotropic)
treatment of cell e.s.d.'s is used for estimating e.s.d.'s involving l.s.
planes.
;
loop_
    _geom_bond_atom_site_label_1
    _geom_bond_atom_site_label_2
    _geom_bond_site_symmetry_2
    _geom_bond_distance
    _geom_bond_publ_flag
    Cl1A C5A . 1.803(6) ?
    O1A C18A . 1.221(6) ?
    N1A C2A . 1.277(6) ?
    N1A N2A . 1.391(6) ?
    N2A C18A . 1.345(6) ?
    N2A H1NA . 0.8537 ?
    N3A C20A . 1.130(7) ?
    C1A C2A . 1.493(7) ?
    C1A C17A . 1.549(7) ?
    C1A H1AA . 0.9900 ?
    C1A H1AB . 0.9900 ?
    C2A C3A . 1.519(7) ?
    C3A C4A . 1.538(7) ?
    C3A C8A . 1.567(6) ?
    C3A H3AA . 1.0000 ?
    C4A C5A . 1.516(7) ?
    C4A H4AA . 0.9900 ?
    C4A H4AB . 0.9900 ?
    C5A C6A . 1.520(7) ?
    C5A H5AA . 1.0000 ?
    C6A C7A . 1.541(8) ?
    C6A H6AA . 0.9900 ?
    C6A H6AB . 0.9900 ?
    C7A C8A . 1.539(7) ?
    C7A H7AA . 0.9900 ?
    C7A H7AB . 0.9900 ?
    C8A C21A . 1.543(8) ?
    C8A C9A . 1.545(8) ?
    C9A C17A . 1.515(7) ?
    C9A C10A . 1.536(7) ?
    C9A H9AA . 1.0000 ?
    C10A C11A . 1.547(9) ?
    C10A H10A . 0.9900 ?
    C10A H10B . 0.9900 ?
    C11A C12A . 1.532(8) ?
    C11A H11A . 0.9900 ?
    C11A H11B . 0.9900 ?
    C12A C16A . 1.541(6) ?
    C12A C13A . 1.543(8) ?
    C12A C22A . 1.544(7) ?
    C13A C24A . 1.516(7) ?
    C13A C14A . 1.568(9) ?
    C13A H13A . 1.0000 ?
    C14A C15A . 1.566(7) ?
    C14A H14A . 0.9900 ?
    C14A H14B . 0.9900 ?
    C15A C16A . 1.504(9) ?
    C15A H15A . 0.9900 ?
    C15A H15B . 0.9900 ?
    C16A C17A . 1.531(8) ?
    C16A H16A . 1.0000 ?
    C17A H17A . 1.0000 ?
    C18A C19A . 1.516(7) ?
    C19A C20A . 1.463(7) ?
    C19A H19A . 0.9900 ?
    C19A H19B . 0.9900 ?
    C21A H21A . 0.9800 ?
    C21A H21B . 0.9800 ?
    C21A H21C . 0.9800 ?
    C22A H22A . 0.9800 ?
    C22A H22B . 0.9800 ?
    C22A H22C . 0.9800 ?
    C23A C24A . 1.537(8) ?
    C23A H23A . 0.9800 ?
    C23A H23B . 0.9800 ?
    C23A H23C . 0.9800 ?
    C24A C25A . 1.536(9) ?
    C24A H24A . 1.0000 ?
    C25A C26A . 1.537(8) ?
    C25A H25A . 0.9900 ?
    C25A H25B . 0.9900 ?
    C26A C27A . 1.528(9) ?
    C26A H26A . 0.9900 ?
    C26A H26B . 0.9900 ?
    C27A C28A . 1.517(9) ?
    C27A H27A . 0.9900 ?
    C27A H27B . 0.9900 ?
    C28A C29A . 1.501(9) ?
    C28A C30A . 1.529(9) ?
    C28A H28A . 1.0000 ?
    C29A H29A . 0.9800 ?
    C29A H29B . 0.9800 ?
    C29A H29C . 0.9800 ?
    C30A H30A . 0.9800 ?
    C30A H30B . 0.9800 ?
    C30A H30C . 0.9800 ?
    Cl1B C5B . 1.818(6) ?
    O1B C18B . 1.227(6) ?
    N1B C2B . 1.279(7) ?
    N1B N2B . 1.385(6) ?
    N2B C18B . 1.354(6) ?
    N2B H1NB . 0.8549 ?
    N3B C20B . 1.145(13) ?
    C20B C19B . 1.390(11) ?
    N3X C20X . 1.138(17) ?
    C20X C19B . 1.372(14) ?
    C1B C2B . 1.503(7) ?
    C1B C17B . 1.542(7) ?
    C1B H1BA . 0.9900 ?
    C1B H1BB . 0.9900 ?
    C2B C3B . 1.517(7) ?
    C3B C4B . 1.537(7) ?
    C3B C8B . 1.537(8) ?
    C3B H3BA . 1.0000 ?
    C4B C5B . 1.529(7) ?
    C4B H4BA . 0.9900 ?
    C4B H4BB . 0.9900 ?
    C5B C6B . 1.507(10) ?
    C5B H5BA . 1.0000 ?
    C6B C7B . 1.534(8) ?
    C6B H6BA . 0.9900 ?
    C6B H6BB . 0.9900 ?
    C7B C8B . 1.531(7) ?
    C7B H7BA . 0.9900 ?
    C7B H7BB . 0.9900 ?
    C8B C21B . 1.544(8) ?
    C8B C9B . 1.561(7) ?
    C9B C17B . 1.540(7) ?
    C9B C10B . 1.546(7) ?
    C9B H9BA . 1.0000 ?
    C10B C11B . 1.544(7) ?
    C10B H10C . 0.9900 ?
    C10B H10D . 0.9900 ?
    C11B C12B . 1.526(7) ?
    C11B H11C . 0.9900 ?
    C11B H11D . 0.9900 ?
    C12B C16B . 1.542(6) ?
    C12B C22B . 1.547(7) ?
    C12B C13B . 1.555(7) ?
    C13B C24B . 1.535(7) ?
    C13B C14B . 1.557(7) ?
    C13B H13B . 1.0000 ?
    C14B C15B . 1.552(7) ?
    C14B H14C . 0.9900 ?
    C14B H14D . 0.9900 ?
    C15B C16B . 1.527(7) ?
    C15B H15C . 0.9900 ?
    C15B H15D . 0.9900 ?
    C16B C17B . 1.516(7) ?
    C16B H16B . 1.0000 ?
    C17B H17B . 1.0000 ?
    C18B C19B . 1.517(8) ?
    C19B H19C . 0.9900 ?
    C19B H19D . 0.9900 ?
    C19B H19E . 0.9900 ?
    C19B H19F . 0.9900 ?
    C21B H21D . 0.9800 ?
    C21B H21E . 0.9800 ?
    C21B H21F . 0.9800 ?
    C22B H22D . 0.9800 ?
    C22B H22E . 0.9800 ?
    C22B H22F . 0.9800 ?
    C23B C24B . 1.528(8) ?
    C23B H23D . 0.9800 ?
    C23B H23E . 0.9800 ?
    C23B H23F . 0.9800 ?
    C24B C25B . 1.538(7) ?
    C24B H24B . 1.0000 ?
    C25B C26B . 1.528(8) ?
    C25B H25C . 0.9900 ?
    C25B H25D . 0.9900 ?
    C26B C27B . 1.507(7) ?
    C26B H26C . 0.9900 ?
    C26B H26D . 0.9900 ?
    C27B C28B . 1.544(7) ?
    C27B H27C . 0.9900 ?
    C27B H27D . 0.9900 ?
    C28B C30B . 1.514(8) ?
    C28B C29B . 1.514(8) ?
    C28B H28B . 1.0000 ?
    C29B H29D . 0.9800 ?
    C29B H29E . 0.9800 ?
    C29B H29F . 0.9800 ?
    C30B H30D . 0.9800 ?
    C30B H30E . 0.9800 ?
    C30B H30F . 0.9800 ?
loop_
    _geom_angle_atom_site_label_1
    _geom_angle_atom_site_label_2
    _geom_angle_atom_site_label_3
    _geom_angle_site_symmetry_1
    _geom_angle_site_symmetry_3
    _geom_angle
    _geom_angle_publ_flag
    C2A N1A N2A . . 119.0(4) ?
    C18A N2A N1A . . 119.4(4) ?
    C18A N2A H1NA . . 115.6 ?
    N1A N2A H1NA . . 124.7 ?
    C2A C1A C17A . . 110.1(4) ?
    C2A C1A H1AA . . 109.6 ?
    C17A C1A H1AA . . 109.6 ?
    C2A C1A H1AB . . 109.6 ?
    C17A C1A H1AB . . 109.6 ?
    H1AA C1A H1AB . . 108.2 ?
    N1A C2A C1A . . 129.7(5) ?
    N1A C2A C3A . . 116.9(5) ?
    C1A C2A C3A . . 113.2(4) ?
    C2A C3A C4A . . 113.7(4) ?
    C2A C3A C8A . . 108.3(4) ?
    C4A C3A C8A . . 112.6(4) ?
    C2A C3A H3AA . . 107.3 ?
    C4A C3A H3AA . . 107.3 ?
    C8A C3A H3AA . . 107.3 ?
    C5A C4A C3A . . 110.0(4) ?
    C5A C4A H4AA . . 109.7 ?
    C3A C4A H4AA . . 109.7 ?
    C5A C4A H4AB . . 109.7 ?
    C3A C4A H4AB . . 109.7 ?
    H4AA C4A H4AB . . 108.2 ?
    C4A C5A C6A . . 110.3(4) ?
    C4A C5A Cl1A . . 109.9(4) ?
    C6A C5A Cl1A . . 109.7(4) ?
    C4A C5A H5AA . . 108.9 ?
    C6A C5A H5AA . . 108.9 ?
    Cl1A C5A H5AA . . 108.9 ?
    C5A C6A C7A . . 109.8(5) ?
    C5A C6A H6AA . . 109.7 ?
    C7A C6A H6AA . . 109.7 ?
    C5A C6A H6AB . . 109.7 ?
    C7A C6A H6AB . . 109.7 ?
    H6AA C6A H6AB . . 108.2 ?
    C8A C7A C6A . . 114.0(4) ?
    C8A C7A H7AA . . 108.8 ?
    C6A C7A H7AA . . 108.8 ?
    C8A C7A H7AB . . 108.8 ?
    C6A C7A H7AB . . 108.8 ?
    H7AA C7A H7AB . . 107.7 ?
    C7A C8A C21A . . 109.5(5) ?
    C7A C8A C9A . . 111.2(4) ?
    C21A C8A C9A . . 111.4(4) ?
    C7A C8A C3A . . 106.2(4) ?
    C21A C8A C3A . . 110.8(4) ?
    C9A C8A C3A . . 107.6(5) ?
    C17A C9A C10A . . 109.6(4) ?
    C17A C9A C8A . . 113.8(4) ?
    C10A C9A C8A . . 113.5(5) ?
    C17A C9A H9AA . . 106.5 ?
    C10A C9A H9AA . . 106.5 ?
    C8A C9A H9AA . . 106.5 ?
    C9A C10A C11A . . 111.5(6) ?
    C9A C10A H10A . . 109.3 ?
    C11A C10A H10A . . 109.3 ?
    C9A C10A H10B . . 109.3 ?
    C11A C10A H10B . . 109.3 ?
    H10A C10A H10B . . 108.0 ?
    C12A C11A C10A . . 113.7(5) ?
    C12A C11A H11A . . 108.8 ?
    C10A C11A H11A . . 108.8 ?
    C12A C11A H11B . . 108.8 ?
    C10A C11A H11B . . 108.8 ?
    H11A C11A H11B . . 107.7 ?
    C11A C12A C16A . . 106.0(4) ?
    C11A C12A C13A . . 116.3(5) ?
    C16A C12A C13A . . 100.3(4) ?
    C11A C12A C22A . . 110.1(5) ?
    C16A C12A C22A . . 112.4(4) ?
    C13A C12A C22A . . 111.4(4) ?
    C24A C13A C12A . . 121.2(5) ?
    C24A C13A C14A . . 111.8(5) ?
    C12A C13A C14A . . 102.7(4) ?
    C24A C13A H13A . . 106.8 ?
    C12A C13A H13A . . 106.8 ?
    C14A C13A H13A . . 106.8 ?
    C15A C14A C13A . . 106.2(5) ?
    C15A C14A H14A . . 110.5 ?
    C13A C14A H14A . . 110.5 ?
    C15A C14A H14B . . 110.5 ?
    C13A C14A H14B . . 110.5 ?
    H14A C14A H14B . . 108.7 ?
    C16A C15A C14A . . 103.4(5) ?
    C16A C15A H15A . . 111.1 ?
    C14A C15A H15A . . 111.1 ?
    C16A C15A H15B . . 111.1 ?
    C14A C15A H15B . . 111.1 ?
    H15A C15A H15B . . 109.0 ?
    C15A C16A C17A . . 119.7(4) ?
    C15A C16A C12A . . 104.1(4) ?
    C17A C16A C12A . . 115.0(5) ?
    C15A C16A H16A . . 105.7 ?
    C17A C16A H16A . . 105.7 ?
    C12A C16A H16A . . 105.7 ?
    C9A C17A C16A . . 108.2(4) ?
    C9A C17A C1A . . 112.1(4) ?
    C16A C17A C1A . . 109.8(4) ?
    C9A C17A H17A . . 108.9 ?
    C16A C17A H17A . . 108.9 ?
    C1A C17A H17A . . 108.9 ?
    O1A C18A N2A . . 123.3(5) ?
    O1A C18A C19A . . 122.6(4) ?
    N2A C18A C19A . . 114.0(4) ?
    C20A C19A C18A . . 112.4(4) ?
    C20A C19A H19A . . 109.1 ?
    C18A C19A H19A . . 109.1 ?
    C20A C19A H19B . . 109.1 ?
    C18A C19A H19B . . 109.1 ?
    H19A C19A H19B . . 107.8 ?
    N3A C20A C19A . . 175.5(6) ?
    C8A C21A H21A . . 109.5 ?
    C8A C21A H21B . . 109.5 ?
    H21A C21A H21B . . 109.5 ?
    C8A C21A H21C . . 109.5 ?
    H21A C21A H21C . . 109.5 ?
    H21B C21A H21C . . 109.5 ?
    C12A C22A H22A . . 109.5 ?
    C12A C22A H22B . . 109.5 ?
    H22A C22A H22B . . 109.5 ?
    C12A C22A H22C . . 109.5 ?
    H22A C22A H22C . . 109.5 ?
    H22B C22A H22C . . 109.5 ?
    C24A C23A H23A . . 109.5 ?
    C24A C23A H23B . . 109.5 ?
    H23A C23A H23B . . 109.5 ?
    C24A C23A H23C . . 109.5 ?
    H23A C23A H23C . . 109.5 ?
    H23B C23A H23C . . 109.5 ?
    C13A C24A C25A . . 109.8(5) ?
    C13A C24A C23A . . 112.6(5) ?
    C25A C24A C23A . . 110.1(5) ?
    C13A C24A H24A . . 108.1 ?
    C25A C24A H24A . . 108.1 ?
    C23A C24A H24A . . 108.1 ?
    C24A C25A C26A . . 116.4(5) ?
    C24A C25A H25A . . 108.2 ?
    C26A C25A H25A . . 108.2 ?
    C24A C25A H25B . . 108.2 ?
    C26A C25A H25B . . 108.2 ?
    H25A C25A H25B . . 107.3 ?
    C27A C26A C25A . . 112.1(5) ?
    C27A C26A H26A . . 109.2 ?
    C25A C26A H26A . . 109.2 ?
    C27A C26A H26B . . 109.2 ?
    C25A C26A H26B . . 109.2 ?
    H26A C26A H26B . . 107.9 ?
    C28A C27A C26A . . 115.5(5) ?
    C28A C27A H27A . . 108.4 ?
    C26A C27A H27A . . 108.4 ?
    C28A C27A H27B . . 108.4 ?
    C26A C27A H27B . . 108.4 ?
    H27A C27A H27B . . 107.5 ?
    C29A C28A C27A . . 110.0(5) ?
    C29A C28A C30A . . 110.4(5) ?
    C27A C28A C30A . . 111.7(6) ?
    C29A C28A H28A . . 108.2 ?
    C27A C28A H28A . . 108.2 ?
    C30A C28A H28A . . 108.2 ?
    C28A C29A H29A . . 109.5 ?
    C28A C29A H29B . . 109.5 ?
    H29A C29A H29B . . 109.5 ?
    C28A C29A H29C . . 109.5 ?
    H29A C29A H29C . . 109.5 ?
    H29B C29A H29C . . 109.5 ?
    C28A C30A H30A . . 109.5 ?
    C28A C30A H30B . . 109.5 ?
    H30A C30A H30B . . 109.5 ?
    C28A C30A H30C . . 109.5 ?
    H30A C30A H30C . . 109.5 ?
    H30B C30A H30C . . 109.5 ?
    C2B N1B N2B . . 118.5(4) ?
    C18B N2B N1B . . 118.3(4) ?
    C18B N2B H1NB . . 111.0 ?
    N1B N2B H1NB . . 129.6 ?
    N3B C20B C19B . . 172.9(10) ?
    N3X C20X C19B . . 171.0(13) ?
    C2B C1B C17B . . 112.4(4) ?
    C2B C1B H1BA . . 109.1 ?
    C17B C1B H1BA . . 109.1 ?
    C2B C1B H1BB . . 109.1 ?
    C17B C1B H1BB . . 109.1 ?
    H1BA C1B H1BB . . 107.9 ?
    N1B C2B C1B . . 128.7(4) ?
    N1B C2B C3B . . 116.2(4) ?
    C1B C2B C3B . . 115.1(4) ?
    C2B C3B C4B . . 112.2(4) ?
    C2B C3B C8B . . 112.7(5) ?
    C4B C3B C8B . . 114.0(5) ?
    C2B C3B H3BA . . 105.7 ?
    C4B C3B H3BA . . 105.7 ?
    C8B C3B H3BA . . 105.7 ?
    C5B C4B C3B . . 108.2(5) ?
    C5B C4B H4BA . . 110.1 ?
    C3B C4B H4BA . . 110.1 ?
    C5B C4B H4BB . . 110.1 ?
    C3B C4B H4BB . . 110.1 ?
    H4BA C4B H4BB . . 108.4 ?
    C6B C5B C4B . . 113.1(6) ?
    C6B C5B Cl1B . . 109.0(5) ?
    C4B C5B Cl1B . . 107.9(4) ?
    C6B C5B H5BA . . 108.9 ?
    C4B C5B H5BA . . 108.9 ?
    Cl1B C5B H5BA . . 108.9 ?
    C5B C6B C7B . . 110.6(5) ?
    C5B C6B H6BA . . 109.5 ?
    C7B C6B H6BA . . 109.5 ?
    C5B C6B H6BB . . 109.5 ?
    C7B C6B H6BB . . 109.5 ?
    H6BA C6B H6BB . . 108.1 ?
    C8B C7B C6B . . 113.7(4) ?
    C8B C7B H7BA . . 108.8 ?
    C6B C7B H7BA . . 108.8 ?
    C8B C7B H7BB . . 108.8 ?
    C6B C7B H7BB . . 108.8 ?
    H7BA C7B H7BB . . 107.7 ?
    C7B C8B C3B . . 108.1(5) ?
    C7B C8B C21B . . 108.6(5) ?
    C3B C8B C21B . . 110.7(5) ?
    C7B C8B C9B . . 110.7(4) ?
    C3B C8B C9B . . 108.4(4) ?
    C21B C8B C9B . . 110.4(5) ?
    C17B C9B C10B . . 111.0(4) ?
    C17B C9B C8B . . 111.7(4) ?
    C10B C9B C8B . . 114.8(4) ?
    C17B C9B H9BA . . 106.2 ?
    C10B C9B H9BA . . 106.2 ?
    C8B C9B H9BA . . 106.2 ?
    C11B C10B C9B . . 113.3(4) ?
    C11B C10B H10C . . 108.9 ?
    C9B C10B H10C . . 108.9 ?
    C11B C10B H10D . . 108.9 ?
    C9B C10B H10D . . 108.9 ?
    H10C C10B H10D . . 107.7 ?
    C12B C11B C10B . . 112.3(4) ?
    C12B C11B H11C . . 109.1 ?
    C10B C11B H11C . . 109.1 ?
    C12B C11B H11D . . 109.1 ?
    C10B C11B H11D . . 109.1 ?
    H11C C11B H11D . . 107.9 ?
    C11B C12B C16B . . 106.8(4) ?
    C11B C12B C22B . . 110.3(4) ?
    C16B C12B C22B . . 111.8(4) ?
    C11B C12B C13B . . 117.9(4) ?
    C16B C12B C13B . . 99.8(4) ?
    C22B C12B C13B . . 109.8(4) ?
    C24B C13B C12B . . 119.7(4) ?
    C24B C13B C14B . . 111.5(4) ?
    C12B C13B C14B . . 103.5(4) ?
    C24B C13B H13B . . 107.2 ?
    C12B C13B H13B . . 107.2 ?
    C14B C13B H13B . . 107.2 ?
    C15B C14B C13B . . 106.4(4) ?
    C15B C14B H14C . . 110.5 ?
    C13B C14B H14C . . 110.5 ?
    C15B C14B H14D . . 110.5 ?
    C13B C14B H14D . . 110.5 ?
    H14C C14B H14D . . 108.6 ?
    C16B C15B C14B . . 104.2(4) ?
    C16B C15B H15C . . 110.9 ?
    C14B C15B H15C . . 110.9 ?
    C16B C15B H15D . . 110.9 ?
    C14B C15B H15D . . 110.9 ?
    H15C C15B H15D . . 108.9 ?
    C17B C16B C15B . . 118.2(4) ?
    C17B C16B C12B . . 114.6(4) ?
    C15B C16B C12B . . 104.8(4) ?
    C17B C16B H16B . . 106.1 ?
    C15B C16B H16B . . 106.1 ?
    C12B C16B H16B . . 106.1 ?
    C16B C17B C9B . . 109.7(4) ?
    C16B C17B C1B . . 110.4(4) ?
    C9B C17B C1B . . 111.5(4) ?
    C16B C17B H17B . . 108.4 ?
    C9B C17B H17B . . 108.4 ?
    C1B C17B H17B . . 108.4 ?
    O1B C18B N2B . . 122.2(5) ?
    O1B C18B C19B . . 121.3(5) ?
    N2B C18B C19B . . 116.5(5) ?
    C20X C19B C18B . . 112.6(7) ?
    C20B C19B C18B . . 120.6(6) ?
    C20B C19B H19C . . 107.2 ?
    C18B C19B H19C . . 107.2 ?
    C20B C19B H19D . . 107.2 ?
    C18B C19B H19D . . 107.2 ?
    H19C C19B H19D . . 106.8 ?
    C20X C19B H19E . . 109.1 ?
    C18B C19B H19E . . 109.1 ?
    C20X C19B H19F . . 109.1 ?
    C18B C19B H19F . . 109.1 ?
    H19E C19B H19F . . 107.8 ?
    C8B C21B H21D . . 109.5 ?
    C8B C21B H21E . . 109.5 ?
    H21D C21B H21E . . 109.5 ?
    C8B C21B H21F . . 109.5 ?
    H21D C21B H21F . . 109.5 ?
    H21E C21B H21F . . 109.5 ?
    C12B C22B H22D . . 109.5 ?
    C12B C22B H22E . . 109.5 ?
    H22D C22B H22E . . 109.5 ?
    C12B C22B H22F . . 109.5 ?
    H22D C22B H22F . . 109.5 ?
    H22E C22B H22F . . 109.5 ?
    C24B C23B H23D . . 109.5 ?
    C24B C23B H23E . . 109.5 ?
    H23D C23B H23E . . 109.5 ?
    C24B C23B H23F . . 109.5 ?
    H23D C23B H23F . . 109.5 ?
    H23E C23B H23F . . 109.5 ?
    C23B C24B C13B . . 113.1(5) ?
    C23B C24B C25B . . 109.4(4) ?
    C13B C24B C25B . . 110.5(4) ?
    C23B C24B H24B . . 107.9 ?
    C13B C24B H24B . . 107.9 ?
    C25B C24B H24B . . 107.9 ?
    C26B C25B C24B . . 114.6(4) ?
    C26B C25B H25C . . 108.6 ?
    C24B C25B H25C . . 108.6 ?
    C26B C25B H25D . . 108.6 ?
    C24B C25B H25D . . 108.6 ?
    H25C C25B H25D . . 107.6 ?
    C27B C26B C25B . . 112.3(4) ?
    C27B C26B H26C . . 109.1 ?
    C25B C26B H26C . . 109.1 ?
    C27B C26B H26D . . 109.1 ?
    C25B C26B H26D . . 109.1 ?
    H26C C26B H26D . . 107.9 ?
    C26B C27B C28B . . 114.9(5) ?
    C26B C27B H27C . . 108.5 ?
    C28B C27B H27C . . 108.5 ?
    C26B C27B H27D . . 108.5 ?
    C28B C27B H27D . . 108.5 ?
    H27C C27B H27D . . 107.5 ?
    C30B C28B C29B . . 110.3(5) ?
    C30B C28B C27B . . 111.0(5) ?
    C29B C28B C27B . . 111.9(4) ?
    C30B C28B H28B . . 107.8 ?
    C29B C28B H28B . . 107.8 ?
    C27B C28B H28B . . 107.8 ?
    C28B C29B H29D . . 109.5 ?
    C28B C29B H29E . . 109.5 ?
    H29D C29B H29E . . 109.5 ?
    C28B C29B H29F . . 109.5 ?
    H29D C29B H29F . . 109.5 ?
    H29E C29B H29F . . 109.5 ?
    C28B C30B H30D . . 109.5 ?
    C28B C30B H30E . . 109.5 ?
    H30D C30B H30E . . 109.5 ?
    C28B C30B H30F . . 109.5 ?
    H30D C30B H30F . . 109.5 ?
    H30E C30B H30F . . 109.5 ?
loop_
    _geom_torsion_atom_site_label_1
    _geom_torsion_atom_site_label_2
    _geom_torsion_atom_site_label_3
    _geom_torsion_atom_site_label_4
    _geom_torsion_site_symmetry_1
    _geom_torsion_site_symmetry_2
    _geom_torsion_site_symmetry_3
    _geom_torsion_site_symmetry_4
    _geom_torsion
    _geom_torsion_publ_flag
    C2A N1A N2A C18A . . . . -178.8(5) ?
    N2A N1A C2A C1A . . . . 0.2(8) ?
    N2A N1A C2A C3A . . . . -175.8(4) ?
    C17A C1A C2A N1A . . . . -118.9(6) ?
    C17A C1A C2A C3A . . . . 57.3(5) ?
    N1A C2A C3A C4A . . . . -11.8(6) ?
    C1A C2A C3A C4A . . . . 171.5(4) ?
    N1A C2A C3A C8A . . . . 114.1(5) ?
    C1A C2A C3A C8A . . . . -62.5(5) ?
    C2A C3A C4A C5A . . . . -177.1(4) ?
    C8A C3A C4A C5A . . . . 59.2(5) ?
    C3A C4A C5A C6A . . . . -58.9(6) ?
    C3A C4A C5A Cl1A . . . . 179.9(3) ?
    C4A C5A C6A C7A . . . . 57.8(6) ?
    Cl1A C5A C6A C7A . . . . 179.0(4) ?
    C5A C6A C7A C8A . . . . -58.2(6) ?
    C6A C7A C8A C21A . . . . -64.5(6) ?
    C6A C7A C8A C9A . . . . 172.0(5) ?
    C6A C7A C8A C3A . . . . 55.3(6) ?
    C2A C3A C8A C7A . . . . 177.9(4) ?
    C4A C3A C8A C7A . . . . -55.5(6) ?
    C2A C3A C8A C21A . . . . -63.3(6) ?
    C4A C3A C8A C21A . . . . 63.4(5) ?
    C2A C3A C8A C9A . . . . 58.7(5) ?
    C4A C3A C8A C9A . . . . -174.6(4) ?
    C7A C8A C9A C17A . . . . -171.9(5) ?
    C21A C8A C9A C17A . . . . 65.7(6) ?
    C3A C8A C9A C17A . . . . -56.0(6) ?
    C7A C8A C9A C10A . . . . 61.9(6) ?
    C21A C8A C9A C10A . . . . -60.5(6) ?
    C3A C8A C9A C10A . . . . 177.8(4) ?
    C17A C9A C10A C11A . . . . 56.8(7) ?
    C8A C9A C10A C11A . . . . -174.8(5) ?
    C9A C10A C11A C12A . . . . -55.5(7) ?
    C10A C11A C12A C16A . . . . 52.5(7) ?
    C10A C11A C12A C13A . . . . 162.9(5) ?
    C10A C11A C12A C22A . . . . -69.2(6) ?
    C11A C12A C13A C24A . . . . 79.9(7) ?
    C16A C12A C13A C24A . . . . -166.4(5) ?
    C22A C12A C13A C24A . . . . -47.3(7) ?
    C11A C12A C13A C14A . . . . -154.5(5) ?
    C16A C12A C13A C14A . . . . -40.9(5) ?
    C22A C12A C13A C14A . . . . 78.2(5) ?
    C24A C13A C14A C15A . . . . 151.3(5) ?
    C12A C13A C14A C15A . . . . 19.8(6) ?
    C13A C14A C15A C16A . . . . 9.7(6) ?
    C14A C15A C16A C17A . . . . -166.1(5) ?
    C14A C15A C16A C12A . . . . -36.0(6) ?
    C11A C12A C16A C15A . . . . 170.2(5) ?
    C13A C12A C16A C15A . . . . 48.8(5) ?
    C22A C12A C16A C15A . . . . -69.5(6) ?
    C11A C12A C16A C17A . . . . -57.0(6) ?
    C13A C12A C16A C17A . . . . -178.3(4) ?
    C22A C12A C16A C17A . . . . 63.3(6) ?
    C10A C9A C17A C16A . . . . -58.3(6) ?
    C8A C9A C17A C16A . . . . 173.4(4) ?
    C10A C9A C17A C1A . . . . -179.5(5) ?
    C8A C9A C17A C1A . . . . 52.2(6) ?
    C15A C16A C17A C9A . . . . -173.2(5) ?
    C12A C16A C17A C9A . . . . 61.7(5) ?
    C15A C16A C17A C1A . . . . -50.6(6) ?
    C12A C16A C17A C1A . . . . -175.7(4) ?
    C2A C1A C17A C9A . . . . -50.5(6) ?
    C2A C1A C17A C16A . . . . -170.8(4) ?
    N1A N2A C18A O1A . . . . -178.7(5) ?
    N1A N2A C18A C19A . . . . 4.2(7) ?
    O1A C18A C19A C20A . . . . -4.5(8) ?
    N2A C18A C19A C20A . . . . 172.6(5) ?
    C12A C13A C24A C25A . . . . 179.5(5) ?
    C14A C13A C24A C25A . . . . 58.2(6) ?
    C12A C13A C24A C23A . . . . -57.5(7) ?
    C14A C13A C24A C23A . . . . -178.8(5) ?
    C13A C24A C25A C26A . . . . -173.5(5) ?
    C23A C24A C25A C26A . . . . 61.9(7) ?
    C24A C25A C26A C27A . . . . 173.2(6) ?
    C25A C26A C27A C28A . . . . -178.8(6) ?
    C26A C27A C28A C29A . . . . 173.3(6) ?
    C26A C27A C28A C30A . . . . -63.6(8) ?
    C2B N1B N2B C18B . . . . 177.9(5) ?
    N2B N1B C2B C1B . . . . -1.2(9) ?
    N2B N1B C2B C3B . . . . 175.3(5) ?
    C17B C1B C2B N1B . . . . -135.2(6) ?
    C17B C1B C2B C3B . . . . 48.2(7) ?
    N1B C2B C3B C4B . . . . 0.6(8) ?
    C1B C2B C3B C4B . . . . 177.7(5) ?
    N1B C2B C3B C8B . . . . 131.0(5) ?
    C1B C2B C3B C8B . . . . -51.9(7) ?
    C2B C3B C4B C5B . . . . -173.3(6) ?
    C8B C3B C4B C5B . . . . 57.0(7) ?
    C3B C4B C5B C6B . . . . -56.1(7) ?
    C3B C4B C5B Cl1B . . . . -176.7(5) ?
    C4B C5B C6B C7B . . . . 55.3(7) ?
    Cl1B C5B C6B C7B . . . . 175.3(4) ?
    C5B C6B C7B C8B . . . . -54.3(7) ?
    C6B C7B C8B C3B . . . . 53.3(6) ?
    C6B C7B C8B C21B . . . . -66.8(7) ?
    C6B C7B C8B C9B . . . . 171.8(5) ?
    C2B C3B C8B C7B . . . . 174.8(4) ?
    C4B C3B C8B C7B . . . . -55.7(6) ?
    C2B C3B C8B C21B . . . . -66.3(6) ?
    C4B C3B C8B C21B . . . . 63.1(6) ?
    C2B C3B C8B C9B . . . . 54.9(6) ?
    C4B C3B C8B C9B . . . . -175.7(4) ?
    C7B C8B C9B C17B . . . . -176.1(5) ?
    C3B C8B C9B C17B . . . . -57.8(6) ?
    C21B C8B C9B C17B . . . . 63.6(6) ?
    C7B C8B C9B C10B . . . . 56.3(6) ?
    C3B C8B C9B C10B . . . . 174.6(4) ?
    C21B C8B C9B C10B . . . . -63.9(6) ?
    C17B C9B C10B C11B . . . . 50.9(6) ?
    C8B C9B C10B C11B . . . . 178.8(4) ?
    C9B C10B C11B C12B . . . . -54.1(6) ?
    C10B C11B C12B C16B . . . . 55.3(5) ?
    C10B C11B C12B C22B . . . . -66.3(6) ?
    C10B C11B C12B C13B . . . . 166.5(4) ?
    C11B C12B C13B C24B . . . . 78.8(6) ?
    C16B C12B C13B C24B . . . . -166.2(5) ?
    C22B C12B C13B C24B . . . . -48.7(6) ?
    C11B C12B C13B C14B . . . . -156.4(4) ?
    C16B C12B C13B C14B . . . . -41.3(5) ?
    C22B C12B C13B C14B . . . . 76.2(5) ?
    C24B C13B C14B C15B . . . . 152.8(4) ?
    C12B C13B C14B C15B . . . . 22.8(5) ?
    C13B C14B C15B C16B . . . . 5.2(6) ?
    C14B C15B C16B C17B . . . . -161.0(4) ?
    C14B C15B C16B C12B . . . . -31.9(5) ?
    C11B C12B C16B C17B . . . . -59.9(5) ?
    C22B C12B C16B C17B . . . . 60.9(6) ?
    C13B C12B C16B C17B . . . . 176.9(4) ?
    C11B C12B C16B C15B . . . . 169.0(4) ?
    C22B C12B C16B C15B . . . . -70.3(5) ?
    C13B C12B C16B C15B . . . . 45.8(5) ?
    C15B C16B C17B C9B . . . . -176.7(4) ?
    C12B C16B C17B C9B . . . . 58.9(6) ?
    C15B C16B C17B C1B . . . . -53.5(6) ?
    C12B C16B C17B C1B . . . . -177.8(4) ?
    C10B C9B C17B C16B . . . . -51.9(5) ?
    C8B C9B C17B C16B . . . . 178.5(4) ?
    C10B C9B C17B C1B . . . . -174.5(4) ?
    C8B C9B C17B C1B . . . . 55.9(6) ?
    C2B C1B C17B C16B . . . . -172.0(4) ?
    C2B C1B C17B C9B . . . . -49.8(6) ?
    N1B N2B C18B O1B . . . . 179.9(5) ?
    N1B N2B C18B C19B . . . . -1.6(8) ?
    O1B C18B C19B C20X . . . . 31.8(10) ?
    N2B C18B C19B C20X . . . . -146.7(7) ?
    O1B C18B C19B C20B . . . . -129.0(7) ?
    N2B C18B C19B C20B . . . . 52.5(9) ?
    C12B C13B C24B C23B . . . . -52.0(7) ?
    C14B C13B C24B C23B . . . . -173.0(5) ?
    C12B C13B C24B C25B . . . . -175.0(5) ?
    C14B C13B C24B C25B . . . . 64.0(6) ?
    C23B C24B C25B C26B . . . . 72.1(6) ?
    C13B C24B C25B C26B . . . . -162.7(5) ?
    C24B C25B C26B C27B . . . . -162.9(5) ?
    C25B C26B C27B C28B . . . . 178.1(4) ?
    C26B C27B C28B C30B . . . . -168.9(5) ?
    C26B C27B C28B C29B . . . . 67.3(6) ?
loop_
    _geom_hbond_atom_site_label_D
    _geom_hbond_atom_site_label_H
    _geom_hbond_atom_site_label_A
    _geom_hbond_site_symmetry_A
    _geom_hbond_distance_DH
    _geom_hbond_distance_HA
    _geom_hbond_distance_DA
    _geom_hbond_angle_DHA
    _geom_hbond_publ_flag
    C4B H4BA N3B . 0.99 2.58 3.469(10) 149 yes
    N2A H1NA O1B 3_655 0.85 2.03 2.870(6) 168 yes
    N2B H1NB O1A 3_645 0.85 2.05 2.894(6) 171 yes
    C1A H1AB O1B 3_655 0.99 2.41 3.362(7) 162 yes
    C1B H1BB O1A 3_645 0.99 2.44 3.352(6) 153 yes
    C4A H4AB N3B 3 0.99 2.49 3.476(9) 173 yes
    C19A H19A N3B 3 0.99 2.57 3.513(11) 160 yes
_iucr_refine_instructions_details
;
TITL smcka_0m in P2(1)2(1)2(1) (100K)
CELL 0.71073  11.1623  19.7586  26.4077  90.000  90.000  90.000
ZERR   8.00   0.0002   0.0003   0.0004   0.000   0.000   0.000
LATT -1
SYMM 0.5-X, -Y, 0.5+Z
SYMM -X, 0.5+Y, 0.5-Z
SYMM 0.5+X, 0.5-Y, -Z
SFAC C H N O CL
UNIT 240 384 24 8 8
TEMP -173.000
SIZE 0.156 0.318 0.321
L.S. 10
BOND $H
FMAP 2 1 60
PLAN 20
OMIT -4 55
OMIT 0 0 2
OMIT 9 1 0
EQIV $1 1-x,1/2+y,1/2-z
HTAB N2A O1B_$1
EQIV $2 1-x,-1/2+y,1/2-z
HTAB N2B O1A_$2
EQIV $3 1-x,1/2+y,1/2-z
HTAB C1A O1B_$3
EQIV $4 1-x,-1/2+y,1/2-z
HTAB C1B O1A_$4
EQIV $5 -x,1/2+y,1/2-z
HTAB C4A N3B_$5
EQIV $6 -x,1/2+y,1/2-z
HTAB C19A N3B_$6
ACTA
CONF
EADP C28A C29A
WGHT      0.0000     25.2717
EXTI    0.001301
FVAR       0.32352   0.59312
CL1A  5   -0.047613    0.838935    0.250815    11.00000    0.03173    0.03358 =
         0.03639   -0.00854    0.01015   -0.00582
O1A   4    0.557967    1.066396    0.201624    11.00000    0.01756    0.02005 =
         0.04391   -0.00579    0.00725   -0.00373
N1A   3    0.392909    0.915702    0.203689    11.00000    0.02008    0.02015 =
         0.01835   -0.00158    0.00311   -0.00469
N2A   3    0.490740    0.958678    0.198162    11.00000    0.01843    0.02040 =
         0.02650   -0.00074    0.00530   -0.00598
AFIX   3
H1NA  2    0.559570    0.946538    0.187382    11.00000   -1.50000
AFIX   0
N3A   3    0.334483    1.170163    0.253318    11.00000    0.03383    0.03141 =
         0.06969   -0.01656    0.03063   -0.01337
C1A   1    0.517571    0.813818    0.182604    11.00000    0.03043    0.02282 =
         0.01656    0.00350    0.00280    0.00309
AFIX  23
H1AA  2    0.535725    0.780074    0.209233    11.00000   -1.20000
H1AB  2    0.586331    0.845290    0.180112    11.00000   -1.20000
AFIX   0
C2A   1    0.407250    0.852276    0.196567    11.00000    0.02621    0.01653 =
         0.01342   -0.00222   -0.00144   -0.00174
C3A   1    0.295959    0.808171    0.199428    11.00000    0.03094    0.01906 =
         0.01465   -0.00847    0.00362   -0.00629
AFIX  13
H3AA  2    0.314714    0.769513    0.222547    11.00000   -1.20000
AFIX   0
C4A   1    0.185834    0.844735    0.221257    11.00000    0.02854    0.01943 =
         0.01734   -0.00169    0.00464   -0.00608
AFIX  23
H4AA  2    0.205119    0.862941    0.255219    11.00000   -1.20000
H4AB  2    0.163840    0.883152    0.199058    11.00000   -1.20000
AFIX   0
C5A   1    0.081333    0.796005    0.225163    11.00000    0.03185    0.02245 =
         0.02549   -0.00105    0.00854   -0.00507
AFIX  13
H5AA  2    0.103881    0.758008    0.248290    11.00000   -1.20000
AFIX   0
C6A   1    0.051055    0.767204    0.173342    11.00000    0.03091    0.03103 =
         0.02982   -0.00699    0.01345   -0.01655
AFIX  23
H6AA  2    0.025169    0.804145    0.150500    11.00000   -1.20000
H6AB  2   -0.015701    0.734476    0.176444    11.00000   -1.20000
AFIX   0
C7A   1    0.161819    0.731580    0.150963    11.00000    0.02912    0.02581 =
         0.03993   -0.00883    0.00898   -0.01677
AFIX  23
H7AA  2    0.183112    0.692796    0.172925    11.00000   -1.20000
H7AB  2    0.140812    0.713364    0.117187    11.00000   -1.20000
AFIX   0
C8A   1    0.272060    0.777796    0.145563    11.00000    0.03001    0.02857 =
         0.01633   -0.01412    0.01081   -0.01617
C9A   1    0.384155    0.736797    0.130099    11.00000    0.02447    0.02230 =
         0.03244   -0.00943    0.00844   -0.00910
AFIX  13
H9AA  2    0.393352    0.700080    0.155870    11.00000   -1.20000
AFIX   0
C10A  1    0.371635    0.701530    0.078528    11.00000    0.03154    0.04873 =
         0.04112   -0.02878    0.01805   -0.02031
AFIX  23
H10A  2    0.363733    0.736140    0.051626    11.00000   -1.20000
H10B  2    0.297975    0.673622    0.078413    11.00000   -1.20000
AFIX   0
C11A  1    0.481047    0.655979    0.067001    11.00000    0.04987    0.03831 =
         0.04188   -0.02756    0.02603   -0.01534
AFIX  23
H11A  2    0.482466    0.618154    0.091580    11.00000   -1.20000
H11B  2    0.471448    0.636294    0.032766    11.00000   -1.20000
AFIX   0
C12A  1    0.601079    0.693390    0.069443    11.00000    0.03277    0.02229 =
         0.01115   -0.00589    0.00411   -0.00201
C13A  1    0.714055    0.648778    0.073812    11.00000    0.06966    0.02269 =
         0.02582    0.00034    0.01998    0.01064
AFIX  13
H13A  2    0.695043    0.612232    0.098746    11.00000   -1.20000
AFIX   0
C14A  1    0.806137    0.697269    0.100148    11.00000    0.03957    0.03441 =
         0.03337   -0.01346   -0.00328    0.01786
AFIX  23
H14A  2    0.853707    0.672338    0.125705    11.00000   -1.20000
H14B  2    0.861569    0.716916    0.074843    11.00000   -1.20000
AFIX   0
C15A  1    0.730400    0.754312    0.126045    11.00000    0.03563    0.03164 =
         0.03487   -0.01320   -0.00567    0.00364
AFIX  23
H15A  2    0.753367    0.759912    0.162012    11.00000   -1.20000
H15B  2    0.740652    0.798074    0.108311    11.00000   -1.20000
AFIX   0
C16A  1    0.603822    0.729043    0.121347    11.00000    0.04612    0.01742 =
         0.01885   -0.00069    0.01091   -0.00787
AFIX  13
H16A  2    0.595791    0.692197    0.147085    11.00000   -1.20000
AFIX   0
C17A  1    0.499224    0.777398    0.131247    11.00000    0.02684    0.01967 =
         0.01781   -0.00108    0.00515   -0.00497
AFIX  13
H17A  2    0.496705    0.812026    0.103651    11.00000   -1.20000
AFIX   0
C18A  1    0.477004    1.025358    0.206509    11.00000    0.02048    0.02020 =
         0.02197    0.00030    0.00224   -0.00357
C19A  1    0.353378    1.044943    0.225191    11.00000    0.02143    0.02031 =
         0.04828   -0.00982    0.00934   -0.00878
AFIX  23
H19A  2    0.294166    1.036123    0.198071    11.00000   -1.20000
H19B  2    0.332114    1.016268    0.254591    11.00000   -1.20000
AFIX   0
C20A  1    0.346345    1.116185    0.240045    11.00000    0.01966    0.02974 =
         0.04550   -0.00928    0.02012   -0.01225
C21A  1    0.244846    0.834390    0.106964    11.00000    0.03376    0.03301 =
         0.01640   -0.00520    0.00606   -0.01109
AFIX 137
H21A  2    0.214776    0.814277    0.075514    11.00000   -1.50000
H21B  2    0.318295    0.859865    0.099894    11.00000   -1.50000
H21C  2    0.184185    0.864967    0.120976    11.00000   -1.50000
AFIX   0
C22A  1    0.611362    0.743781    0.024947    11.00000    0.02992    0.02766 =
         0.02477   -0.00171    0.00404    0.00205
AFIX 137
H22A  2    0.549722    0.778806    0.028349    11.00000   -1.50000
H22B  2    0.600100    0.719604   -0.007105    11.00000   -1.50000
H22C  2    0.690788    0.764908    0.025362    11.00000   -1.50000
AFIX   0
C23A  1    0.677983    0.567758    0.000698    11.00000    0.05864    0.02882 =
         0.04119   -0.01686    0.02290   -0.01640
AFIX 137
H23A  2    0.719657    0.541931   -0.025635    11.00000   -1.50000
H23B  2    0.614628    0.595131   -0.014813    11.00000   -1.50000
H23C  2    0.642500    0.536469    0.025278    11.00000   -1.50000
AFIX   0
C24A  1    0.767627    0.614403    0.027772    11.00000    0.04356    0.02659 =
         0.01816   -0.00137    0.00526   -0.00103
AFIX  13
H24A  2    0.792926    0.650361    0.003363    11.00000   -1.20000
AFIX   0
C25A  1    0.879521    0.574146    0.043280    11.00000    0.06030    0.03290 =
         0.01913   -0.00395    0.00253    0.00976
AFIX  23
H25A  2    0.854223    0.537428    0.066438    11.00000   -1.20000
H25B  2    0.932908    0.604633    0.062667    11.00000   -1.20000
AFIX   0
C26A  1    0.952678    0.542475    0.000028    11.00000    0.04672    0.03131 =
         0.01941    0.00041    0.00834    0.01356
AFIX  23
H26A  2    0.903915    0.507210   -0.016835    11.00000   -1.20000
H26B  2    0.971398    0.577779   -0.025370    11.00000   -1.20000
AFIX   0
C27A  1    1.069431    0.510928    0.018934    11.00000    0.06125    0.03768 =
         0.02399   -0.00113   -0.01013    0.01852
AFIX  23
H27A  2    1.116127    0.546295    0.036698    11.00000   -1.20000
H27B  2    1.049505    0.475482    0.044056    11.00000   -1.20000
AFIX   0
C28A  1    1.148309    0.479716   -0.021624    11.00000    0.04333    0.04255 =
         0.04357   -0.01311   -0.01028    0.02411
AFIX  13
H28A  2    1.164784    0.515026   -0.047844    11.00000   -1.20000
AFIX   0
C29A  1    1.265725    0.458145    0.000898    11.00000    0.04333    0.04255 =
         0.04357   -0.01311   -0.01028    0.02411
AFIX 137
H29A  2    1.305454    0.497392    0.016157    11.00000   -1.50000
H29B  2    1.316906    0.439198   -0.025714    11.00000   -1.50000
H29C  2    1.251474    0.423760    0.026956    11.00000   -1.50000
AFIX   0
C30A  1    1.086928    0.419871   -0.047558    11.00000    0.05667    0.03611 =
         0.03097   -0.01106    0.01150    0.00732
AFIX 137
H30A  2    1.139167    0.402051   -0.074238    11.00000   -1.50000
H30B  2    1.011087    0.434890   -0.062499    11.00000   -1.50000
H30C  2    1.071178    0.384306   -0.022563    11.00000   -1.50000
AFIX   0
CL1B  5   -0.303424    0.654078    0.420984    11.00000    0.01938    0.05341 =
         0.12699    0.03901    0.03301    0.01278
O1B   4    0.281831    0.433533    0.348952    11.00000    0.02075    0.02310 =
         0.05196    0.00132    0.00542    0.00496
N1B   3    0.127931    0.585869    0.365536    11.00000    0.01191    0.02363 =
         0.04719    0.00547    0.00384    0.00629
N2B   3    0.219424    0.542323    0.351603    11.00000    0.01425    0.01985 =
         0.03779    0.00484    0.00442   -0.00045
AFIX   3
H1NB  2    0.280536    0.549603    0.332865    11.00000   -1.50000
AFIX   0
PART   1
N3B   3   -0.107765    0.488867    0.346597    21.00000    0.03556    0.02987 =
         0.04176   -0.00908   -0.00283   -0.01156
C20B  1   -0.020763    0.474768    0.366984    21.00000    0.02279    0.02281 =
         0.03487   -0.00399    0.00531   -0.00207
PART   2
N3X   3    0.110164    0.358754    0.447789   -21.00000    0.03146    0.04390 =
         0.02217    0.01744    0.00019   -0.00579
C20X  1    0.104206    0.399160    0.417163   -21.00000    0.02685    0.02499 =
         0.02017   -0.01127    0.01417   -0.00306
PART   0
C1B   1    0.250310    0.685802    0.337934    11.00000    0.00915    0.01731 =
         0.04314    0.00018    0.00991    0.00373
AFIX  23
H1BA  2    0.233597    0.699675    0.302610    11.00000   -1.20000
H1BB  2    0.319432    0.654416    0.337388    11.00000   -1.20000
AFIX   0
C2B   1    0.142872    0.649409    0.358798    11.00000    0.00711    0.02380 =
         0.04294    0.00787    0.00967    0.00647
C3B   1    0.036264    0.694204    0.370844    11.00000    0.02086    0.02150 =
         0.05267    0.01063    0.01234    0.00838
AFIX  13
H3BA  2    0.010771    0.714158    0.337754    11.00000   -1.20000
AFIX   0
C4B   1   -0.071851    0.653380    0.389926    11.00000    0.01484    0.03671 =
         0.06197    0.02317    0.01585    0.01506
AFIX  23
H4BA  2   -0.091020    0.616645    0.365753    11.00000   -1.20000
H4BB  2   -0.053364    0.632779    0.423194    11.00000   -1.20000
AFIX   0
C5B   1   -0.178415    0.701599    0.394826    11.00000    0.02465    0.03559 =
         0.07777    0.02413    0.02703    0.01438
AFIX  13
H5BA  2   -0.200859    0.718394    0.360387    11.00000   -1.20000
AFIX   0
C6B   1   -0.152984    0.761408    0.428561    11.00000    0.02174    0.04300 =
         0.04449    0.01791    0.02042    0.01649
AFIX  23
H6BA  2   -0.140238    0.745605    0.463726    11.00000   -1.20000
H6BB  2   -0.222753    0.792342    0.428452    11.00000   -1.20000
AFIX   0
C7B   1   -0.041445    0.799553    0.410237    11.00000    0.02375    0.03062 =
         0.03549    0.00760    0.01124    0.01500
AFIX  23
H7BA  2   -0.059326    0.820678    0.377094    11.00000   -1.20000
H7BB  2   -0.023337    0.836351    0.434502    11.00000   -1.20000
AFIX   0
C8B   1    0.069554    0.754669    0.404664    11.00000    0.02093    0.03496 =
         0.02660    0.00790    0.00799    0.00652
C9B   1    0.173555    0.794401    0.378655    11.00000    0.02458    0.01818 =
         0.02371    0.00390    0.00525    0.00807
AFIX  13
H9BA  2    0.143261    0.807804    0.344458    11.00000   -1.20000
AFIX   0
C10B  1    0.209972    0.860781    0.405549    11.00000    0.02105    0.02367 =
         0.02500   -0.00224    0.00361    0.00747
AFIX  23
H10C  2    0.139789    0.891375    0.406718    11.00000   -1.20000
H10D  2    0.233119    0.850310    0.440881    11.00000   -1.20000
AFIX   0
C11B  1    0.314803    0.897809    0.379300    11.00000    0.03375    0.01939 =
         0.02169   -0.00270   -0.00178    0.00929
AFIX  23
H11C  2    0.287849    0.914454    0.345825    11.00000   -1.20000
H11D  2    0.338063    0.937557    0.399898    11.00000   -1.20000
AFIX   0
C12B  1    0.423762    0.852169    0.372138    11.00000    0.03095    0.01736 =
         0.01632   -0.00222   -0.00049    0.00642
C13B  1    0.524448    0.876826    0.335869    11.00000    0.02750    0.01916 =
         0.02186    0.00183   -0.00205   -0.00537
AFIX  13
H13B  2    0.484431    0.895814    0.305112    11.00000   -1.20000
AFIX   0
C14B  1    0.587782    0.810126    0.319504    11.00000    0.02287    0.02668 =
         0.02485   -0.00654    0.00808   -0.00639
AFIX  23
H14C  2    0.612307    0.812639    0.283526    11.00000   -1.20000
H14D  2    0.659930    0.802116    0.340469    11.00000   -1.20000
AFIX   0
C15B  1    0.495173    0.752473    0.327378    11.00000    0.02088    0.01984 =
         0.03836   -0.00202    0.01385   -0.00095
AFIX  23
H15C  2    0.483051    0.726581    0.295694    11.00000   -1.20000
H15D  2    0.521736    0.721054    0.354336    11.00000   -1.20000
AFIX   0
C16B  1    0.380536    0.789219    0.342828    11.00000    0.02273    0.01392 =
         0.01770    0.00038    0.00216    0.00270
AFIX  13
H16B  2    0.343965    0.806467    0.310758    11.00000   -1.20000
AFIX   0
C17B  1    0.283440    0.748925    0.369313    11.00000    0.01884    0.01835 =
         0.02379    0.00252    0.00459    0.00706
AFIX  13
H17B  2    0.315024    0.733606    0.402845    11.00000   -1.20000
AFIX   0
C18B  1    0.204923    0.475284    0.360262    11.00000    0.01672    0.02228 =
         0.03701    0.00514   -0.00264    0.00236
C19B  1    0.089402    0.454170    0.386078    11.00000    0.01864    0.02645 =
         0.07030    0.01582    0.01086   -0.00129
PART   1
AFIX  23
H19C  2    0.088621    0.404089    0.387173    21.00000   -1.20000
H19D  2    0.093885    0.470052    0.421584    21.00000   -1.20000
AFIX  0
PART   2
AFIX  23
H19E  2    0.058583    0.492602    0.406298   -21.00000   -1.20000
H19F  2    0.028854    0.443248    0.359932   -21.00000   -1.20000
AFIX   0
PART   0
C21B  1    0.108164    0.730384    0.457776    11.00000    0.02494    0.04984 =
         0.04219    0.02335    0.01028    0.00646
AFIX 137
H21D  2    0.039231    0.710397    0.475228    11.00000   -1.50000
H21E  2    0.138164    0.768948    0.477367    11.00000   -1.50000
H21F  2    0.171607    0.696388    0.454449    11.00000   -1.50000
AFIX   0
C22B  1    0.478124    0.833040    0.424091    11.00000    0.02622    0.04129 =
         0.01870    0.00541    0.00541    0.00520
AFIX 137
H22D  2    0.502723    0.874249    0.441935    11.00000   -1.50000
H22E  2    0.547997    0.803806    0.418951    11.00000   -1.50000
H22F  2    0.418089    0.808949    0.444298    11.00000   -1.50000
AFIX   0
C23B  1    0.555508    0.992764    0.376691    11.00000    0.03667    0.02623 =
         0.05198   -0.01133    0.00240   -0.00583
AFIX 137
H23D  2    0.615763    1.028288    0.381389    11.00000   -1.50000
H23E  2    0.519585    0.981385    0.409465    11.00000   -1.50000
H23F  2    0.493042    1.008952    0.353598    11.00000   -1.50000
AFIX   0
C24B  1    0.614968    0.929881    0.354273    11.00000    0.02757    0.02060 =
         0.02832   -0.00265    0.00277   -0.00953
AFIX  13
H24B  2    0.665016    0.908617    0.381353    11.00000   -1.20000
AFIX   0
C25B  1    0.698834    0.951059    0.310868    11.00000    0.03000    0.02900 =
         0.02361    0.00386   -0.00451   -0.00352
AFIX  23
H25C  2    0.721077    0.910182    0.291333    11.00000   -1.20000
H25D  2    0.654393    0.981563    0.287810    11.00000   -1.20000
AFIX   0
C26B  1    0.813439    0.986723    0.327821    11.00000    0.02311    0.03194 =
         0.02664    0.00042   -0.00426    0.00050
AFIX  23
H26C  2    0.793956    1.019003    0.355285    11.00000   -1.20000
H26D  2    0.869864    0.952753    0.341625    11.00000   -1.20000
AFIX   0
C27B  1    0.873283    1.024334    0.285122    11.00000    0.01929    0.01848 =
         0.03044    0.00335   -0.00651   -0.00050
AFIX  23
H27C  2    0.815042    1.056752    0.270596    11.00000   -1.20000
H27D  2    0.894208    0.991481    0.258234    11.00000   -1.20000
AFIX   0
C28B  1    0.987607    1.063502    0.300154    11.00000    0.02109    0.01779 =
         0.04284   -0.00012    0.00366    0.00309
AFIX  13
H28B  2    0.967910    1.092097    0.330269    11.00000   -1.20000
AFIX   0
C29B  1    1.088579    1.016326    0.314979    11.00000    0.01984    0.04269 =
         0.04783   -0.01099    0.00368    0.00754
AFIX 137
H29D  2    1.065214    0.990376    0.345023    11.00000   -1.50000
H29E  2    1.160549    1.042876    0.322538    11.00000   -1.50000
H29F  2    1.105330    0.985192    0.286972    11.00000   -1.50000
AFIX   0
C30B  1    1.027381    1.110190    0.257940    11.00000    0.02307    0.02180 =
         0.05373   -0.00009    0.00620    0.00093
AFIX 137
H30D  2    0.959033    1.137206    0.246366    11.00000   -1.50000
H30E  2    1.058379    1.083238    0.229676    11.00000   -1.50000
H30F  2    1.090483    1.140355    0.270443    11.00000   -1.50000
HKLF 4 1 0 -1 0 -1 0 0 0 0 -1
REM  smcka_0m in P2(1)2(1)2(1) (100K)
REM R1 =  0.1035 for  12103 Fo > 4sig(Fo)  and  0.1100 for all  13243 data
REM    655 parameters refined using      0 restraints
END
REM Highest difference peak  0.499,  deepest hole -0.517,  1-sigma level  0.094
Q1    1   0.8993  0.6526  0.0811  11.00000  0.05    0.38
Q2    1  -0.2972  0.6579  0.4398  11.00000  0.05    0.37
Q3    1   0.2628  0.6625  0.0797  11.00000  0.05    0.34
Q4    1  -0.3783  0.6729  0.3996  11.00000  0.05    0.34
Q5    1  -0.0099  0.7057  0.2004  11.00000  0.05    0.33
Q6    1   0.0157  0.5811  0.3361  11.00000  0.05    0.33
Q7    1   0.3373  0.8572  0.3797  11.00000  0.05    0.33
Q8    1   0.2379  1.1589  0.3005  11.00000  0.05    0.32
Q9    1   0.7546  0.8525  0.0995  11.00000  0.05    0.32
Q10   1   0.7845  0.7586  0.2251  11.00000  0.05    0.32
Q11   1   0.6553  0.7432  0.3611  11.00000  0.05    0.32
Q12   1  -0.0464  0.7617  0.1425  11.00000  0.05    0.32
Q13   1   0.5981  0.9570  0.4171  11.00000  0.05    0.32
Q14   1   0.3557  1.2146  0.2980  11.00000  0.05    0.31
Q15   1   0.4446  0.7791  0.0222  11.00000  0.05    0.31
Q16   1   0.3396  0.8982  0.3235  11.00000  0.05    0.30
Q17   1   0.9233  1.0431  0.2988  11.00000  0.05    0.30
Q18   1   0.4878  0.6199  0.1035  11.00000  0.05    0.30
Q19   1   0.3444  0.4419  0.3226  11.00000  0.05    0.30
Q20   1  -0.1023  0.8024  0.1977  11.00000  0.05    0.30
;
