# Supplementary material for: 3β-Chloro-6-[2-(2-cyano­acet­yl)hydrazin-1-yl­idene]-5α-cholestane
Source: Acta Crystallogr Sect E Struct Rep Online. 2012 Mar 14;68(Pt 4):o1056–7. doi: 10.1107/S1600536812009336 (PMC3344016; doi:10.1107/S1600536812009336)
Supplement: Supplementary file 2 [file e-68-o1056-Isup2.hkl]

# 
# h,k,l, Fc-squared, Fo-squared, sigma(Fo-squared) and status flag 
# 
data_I
_shelx_title ' smcka_0m in P2(1)2(1)2(1) (100K)' 
_shelx_refln_list_code          4 
_shelx_F_calc_maximum      320.86 
_exptl_crystal_F_000      2192.00 
_reflns_d_resolution_high  0.7696 
 
loop_ 
 _symmetry_equiv_pos_as_xyz 
 'x, y, z' 
 '-x+1/2, -y, z+1/2' 
 '-x, y+1/2, -z+1/2' 
 'x+1/2, -y+1/2, -z' 
 
_cell_length_a    11.1623 
_cell_length_b    19.7586 
_cell_length_c    26.4077 
_cell_angle_alpha  90.000 
_cell_angle_beta   90.000 
_cell_angle_gamma  90.000 
 
_shelx_F_squared_multiplier     1.000 
 
loop_ 
 _refln_index_h 
 _refln_index_k 
 _refln_index_l 
 _refln_F_squared_calc 
 _refln_F_squared_meas 
 _refln_F_squared_sigma 
 _refln_observed_status 
   2   0   0     2489.18     2203.13     97.42 o 
   4   0   0        3.82       12.86     11.76 o 
   6   0   0       35.27        5.72     14.43 o 
   8   0   0      314.30      332.46     45.96 o 
  10   0   0     2069.72     1921.55    121.44 o 
  12   0   0      795.03      613.99     78.54 o 
  14   0   0        2.62       33.75     38.52 o 
   1   1   0       43.82       13.63      5.79 o 
   2   1   0     3226.55     3749.60    112.38 o 
   3   1   0     1322.73     1543.62     53.49 o 
   4   1   0     9869.47     8731.58    258.77 o 
   5   1   0     3833.86     3603.71    118.09 o 
   6   1   0      122.82      160.59     20.25 o 
   7   1   0      293.77      313.58     29.89 o 
   8   1   0      268.16      350.14     63.34 o 
  10   1   0      180.02      220.64     31.74 o 
  11   1   0       16.79      428.40     55.27 o 
  12   1   0      116.12      143.52     29.52 o 
  13   1   0     1103.51      918.02     54.39 o 
  14   1   0       28.83       67.49     23.75 o 
   0   2   0    33191.93    32764.89    770.24 o 
   1   2   0     4307.48     3873.76     57.17 o 
   2   2   0      163.92      161.94      9.88 o 
   3   2   0     4972.88     4399.69    134.27 o 
   4   2   0      161.85      213.65     30.25 o 
   5   2   0      424.57      369.76     27.49 o 
   6   2   0       13.16      274.03     32.59 o 
   7   2   0     1180.93     1032.59     50.57 o 
   8   2   0        1.36       50.05     19.25 o 
   9   2   0     3393.38     2853.17    110.45 o 
  10   2   0       33.28       64.99     21.85 o 
  11   2   0        0.01       28.31     20.85 o 
  12   2   0       61.56       56.17     19.72 o 
  13   2   0      455.10      465.66     41.16 o 
  14   2   0      230.70      370.87     38.92 o 
   1   3   0   102954.16   109474.67   1570.21 o 
   2   3   0     2850.39     2761.05     44.41 o 
   3   3   0    20587.01    19341.73    451.67 o 
   4   3   0    50484.72    50544.76   1168.79 o 
   5   3   0     1549.36     1507.65     47.47 o 
   6   3   0      132.65      413.72     35.83 o 
   7   3   0       42.92       29.19     10.11 o 
   8   3   0      309.87      374.29     29.89 o 
   9   3   0    11898.57    10597.92    267.19 o 
  10   3   0     2458.07     2613.79     85.68 o 
  11   3   0      190.46      276.94     28.83 o 
  12   3   0      171.16      193.21     26.78 o 
  13   3   0      192.63      192.01     28.89 o 
  14   3   0       89.92       56.30     23.75 o 
   0   4   0    25795.62    24496.71    455.14 o 
   1   4   0     4692.73     4890.97     67.60 o 
   2   4   0      960.52      884.40     17.36 o 
   3   4   0     2480.67     2590.29     53.08 o 
   4   4   0     2034.25     2391.52     58.98 o 
   5   4   0     1293.58     1721.23     52.82 o 
   6   4   0      128.61      131.00     29.07 o 
   7   4   0      516.67      467.22     28.24 o 
   8   4   0     1529.26     1410.59     52.16 o 
   9   4   0      929.68      828.23     40.52 o 
  10   4   0       57.30      132.85     20.69 o 
  11   4   0      520.37      508.06     54.13 o 
  12   4   0      102.68      107.22     22.79 o 
  13   4   0      771.84      763.74     51.68 o 
  14   4   0       67.29      165.04     29.53 o 
   1   5   0      756.81      667.46     12.12 o 
   2   5   0      914.15     1139.98     24.41 o 
   3   5   0       36.26       55.45      4.15 o 
   4   5   0    15917.99    16133.70    299.98 o 
   5   5   0      271.50      361.04     14.73 o 
   6   5   0      138.83      251.55     17.57 o 
   7   5   0      548.64      580.37     40.89 o 
   8   5   0        1.27       24.69     12.16 o 
   9   5   0      807.19      758.00     38.24 o 
  10   5   0      368.76      253.04     28.89 o 
  11   5   0      185.96      218.45     26.60 o 
  12   5   0      230.48      145.08     24.99 o 
  13   5   0       25.46       66.71     23.34 o 
  14   5   0       78.65      147.32     29.27 o 
   0   6   0     6688.31     6838.94    132.41 o 
   1   6   0       10.54       42.68      3.59 o 
   2   6   0      129.04      196.86      9.77 o 
   3   6   0     2235.92     2142.10     38.26 o 
   4   6   0     4555.80     3965.80     80.51 o 
   5   6   0    12137.23    12526.23    236.75 o 
   6   6   0      133.89      153.17     11.02 o 
   7   6   0      239.45      578.16     27.18 o 
   8   6   0     5980.00     5167.14    125.19 o 
   9   6   0     1247.55     1133.13     42.60 o 
  10   6   0       29.52       53.15     27.88 o 
  11   6   0       13.36       19.72     19.89 o 
  12   6   0       43.14       99.83     35.63 o 
  13   6   0       34.35      237.69     44.81 o 
  14   6   0      103.70      266.55     38.39 o 
   1   7   0     6894.35     6700.40     90.24 o 
   2   7   0      147.32      215.95      9.11 o 
   3   7   0     1790.62     1611.66     28.57 o 
   4   7   0     7144.43     7292.36    138.60 o 
   5   7   0     1632.05     1839.81     43.58 o 
   6   7   0       74.26      108.44     10.05 o 
   7   7   0      451.47      543.57     27.66 o 
   8   7   0      718.97      706.96     31.76 o 
   9   7   0      599.77      379.70     27.14 o 
  10   7   0      315.96      174.18     23.71 o 
  11   7   0      243.18      421.83     35.96 o 
  12   7   0      137.96      141.85     25.57 o 
  13   7   0        4.26       24.79     19.76 o 
   0   8   0     3258.19     3571.80     73.67 o 
   1   8   0     2881.81     2473.68     36.84 o 
   2   8   0      104.14      295.27     10.92 o 
   3   8   0     4091.89     4610.13     71.94 o 
   4   8   0      745.13      773.11     18.20 o 
   5   8   0    14056.97    13599.87    289.41 o 
   6   8   0       58.89      371.24     17.74 o 
   7   8   0        6.57      137.18     15.91 o 
   8   8   0        1.44       21.31     11.28 o 
   9   8   0       94.42      276.56     24.44 o 
  10   8   0        0.58       14.30     16.21 o 
  11   8   0        9.20        1.38     15.61 o 
  12   8   0       38.07       34.11     20.25 o 
  13   8   0     1654.13     1352.60     64.01 o 
   1   9   0      213.13      333.09      9.46 o 
   2   9   0      998.17      895.38     20.94 o 
   3   9   0     1011.37      888.36     20.90 o 
   4   9   0     2998.59     2764.91     46.44 o 
   5   9   0     4162.17     3853.09     80.72 o 
   6   9   0      460.68      712.36     41.72 o 
   7   9   0      271.74      272.55     25.34 o 
   8   9   0       17.72      178.32     18.86 o 
   9   9   0      274.79      222.23     22.54 o 
  10   9   0      218.11      312.72     30.78 o 
  11   9   0        0.49        1.43     15.64 o 
  12   9   0        8.61       82.86     22.99 o 
  13   9   0        6.29       61.68     22.83 o 
   0  10   0    11870.38    10614.05    205.78 o 
   1  10   0        3.24       45.91      5.09 o 
   2  10   0      639.38      680.04     17.31 o 
   3  10   0     1899.55     1793.99     35.80 o 
   4  10   0     2790.55     2519.72     43.49 o 
   5  10   0      469.10      582.27     15.02 o 
   6  10   0        6.71      325.02     20.92 o 
   7  10   0      719.87      637.31     36.92 o 
   8  10   0      352.40      623.20     69.72 o 
   9  10   0      628.56      701.98     55.83 o 
  10  10   0      128.74       68.28     18.71 o 
  11  10   0       18.65       67.33     20.44 o 
  12  10   0       97.83      108.28     24.31 o 
  13  10   0       27.49      276.63     34.88 o 
   1  11   0        6.13        7.06      3.84 o 
   2  11   0       37.77      111.66      6.17 o 
   3  11   0      987.55      906.33     22.62 o 
   4  11   0    20070.33    19238.22    304.44 o 
   5  11   0     1159.68     1279.85     33.64 o 
   6  11   0       90.34      203.00     15.32 o 
   7  11   0      480.20      386.94     31.19 o 
   8  11   0     1418.87     1542.87     61.55 o 
   9  11   0       48.42      187.47     30.22 o 
  10  11   0        7.82       15.64     37.08 o 
  11  11   0       68.62      522.03     51.25 o 
  12  11   0      207.77      168.43     35.78 o 
  13  11   0        0.32       63.51     32.72 o 
   0  12   0     1754.09     2037.04     55.83 o 
   1  12   0      634.83      514.14     14.63 o 
   2  12   0      288.70      334.32      9.61 o 
   3  12   0       11.71       75.97      8.01 o 
   4  12   0      302.76      370.22     17.84 o 
   5  12   0      570.65      764.40     27.87 o 
   6  12   0      705.20      696.14     29.95 o 
   7  12   0     1624.20     1589.69     62.31 o 
   8  12   0      195.10      283.26     56.34 o 
   9  12   0      607.32      439.78    100.12 o 
  10  12   0       39.20       16.07     25.39 o 
  11  12   0        0.64        4.36     22.48 o 
  12  12   0      131.47      231.26     40.10 o 
   1  13   0      162.31      192.27      9.85 o 
   2  13   0       26.57       15.46      4.31 o 
   3  13   0     1036.53      900.15     23.87 o 
   4  13   0     1878.03     1770.78     42.37 o 
   5  13   0      340.02      351.09     19.19 o 
   6  13   0     1804.99     1761.61     54.16 o 
   7  13   0      993.16      979.23     47.80 o 
   8  13   0        3.55        9.26     20.00 o 
   9  13   0     1421.70     1384.25     74.25 o 
  10  13   0        0.70      631.41     65.53 o 
  11  13   0      277.33      318.40     44.95 o 
  12  13   0      237.87      216.70     40.72 o 
   0  14   0      225.91      145.94     14.92 o 
   1  14   0     1604.89     1525.13     31.15 o 
   2  14   0       13.53      112.78      6.78 o 
   3  14   0       96.96      606.79     21.35 o 
   4  14   0     2489.87     1951.91     49.65 o 
   5  14   0     6742.84     6298.36    128.67 o 
   6  14   0      131.63      226.74     28.65 o 
   7  14   0      768.46      665.09     54.20 o 
   8  14   0      941.82      693.10     56.69 o 
   9  14   0        4.80       15.97     21.52 o 
  10  14   0      130.43      185.99     34.37 o 
  11  14   0       21.27      228.63     40.35 o 
  12  14   0        7.57       15.67     27.04 o 
   1  15   0       70.46       31.14      6.71 o 
   2  15   0      421.87      552.31     17.09 o 
   3  15   0      109.56      215.16     14.42 o 
   4  15   0     1802.84     1644.97     44.95 o 
   5  15   0     2007.63     2014.18     51.96 o 
   6  15   0      136.91      134.40     12.73 o 
   7  15   0      211.63      329.59     32.57 o 
   8  15   0       64.77       29.58     22.03 o 
   9  15   0      394.38      363.86     86.88 o 
  10  15   0      139.99      326.42     44.20 o 
  11  15   0       60.76       77.19     30.71 o 
   0  16   0      518.26      556.99     28.12 o 
   1  16   0      268.11      191.93     12.22 o 
   2  16   0        1.39      118.48     11.98 o 
   3  16   0      362.61      343.00     18.92 o 
   4  16   0      369.12      384.00     22.72 o 
   5  16   0     6072.57     5064.37    118.01 o 
   6  16   0      141.13      194.51     16.49 o 
   7  16   0       74.88      118.76     20.74 o 
   8  16   0       84.40      223.97     69.37 o 
   9  16   0       36.34      156.88     33.98 o 
  10  16   0        2.49      156.54     36.47 o 
  11  16   0      117.66       49.13     48.95 o 
   1  17   0     1019.76      978.29     27.26 o 
   2  17   0      156.37      169.01     18.63 o 
   3  17   0       41.95       29.06     11.41 o 
   4  17   0     5959.34     5569.71    128.98 o 
   5  17   0      283.77      378.07     24.84 o 
   6  17   0      144.56      208.84     18.16 o 
   7  17   0      160.72      149.58     22.67 o 
   8  17   0      295.13      218.48     38.78 o 
   9  17   0      817.18      747.87     65.25 o 
  10  17   0      152.69      206.31     40.10 o 
   0  18   0      698.25      694.43     33.45 o 
   1  18   0       28.63       18.18     11.18 o 
   2  18   0       87.35      116.35     20.96 o 
   3  18   0       98.33       95.97     15.13 o 
   4  18   0      965.58      918.13     62.09 o 
   5  18   0      309.50      237.60     20.87 o 
   6  18   0      203.29      114.52     19.10 o 
   7  18   0       35.38      118.83     28.42 o 
   8  18   0      104.92       61.63     27.80 o 
   9  18   0       65.20      126.00     33.02 o 
  10  18   0      701.22     1118.92    136.64 o 
   1  19   0     1649.73     1653.53     39.97 o 
   2  19   0       65.19       36.28     12.54 o 
   3  19   0      321.46      318.77     23.93 o 
   4  19   0      102.75       82.75     15.27 o 
   5  19   0      793.57      718.52     33.79 o 
   6  19   0      103.46      116.12     16.23 o 
   7  19   0       85.20      246.55     28.52 o 
   8  19   0        0.31       43.58     27.82 o 
   9  19   0       23.22      210.39     40.76 o 
   0  20   0     1955.46     1780.83     61.03 o 
   1  20   0      264.55      309.27     17.48 o 
   2  20   0      194.14      263.75     19.83 o 
   3  20   0       35.74       91.40     15.96 o 
   4  20   0        0.01       16.17     12.14 o 
   5  20   0      599.38      546.30     32.14 o 
   6  20   0       30.06       59.47     14.50 o 
   7  20   0       35.99       38.83     18.08 o 
   8  20   0     1322.96     1567.97     67.32 o 
   9  20   0      262.55      263.78     45.28 o 
   1  21   0       33.53       24.81      9.12 o 
   2  21   0       55.23       46.89     12.80 o 
   3  21   0      229.51      349.12     30.34 o 
   4  21   0      104.73      101.81     17.23 o 
   5  21   0       53.66       32.94     15.79 o 
   6  21   0       69.13       91.75     19.67 o 
   7  21   0      204.19      164.85     26.75 o 
   8  21   0      267.78      231.79     31.52 o 
   0  22   0     2695.09     2644.16     82.67 o 
   1  22   0        0.18       94.22     11.62 o 
   2  22   0       30.23       41.34     18.28 o 
   3  22   0      110.95       88.98     17.12 o 
   4  22   0       33.16       54.12     15.53 o 
   5  22   0       53.25       72.84     16.66 o 
   6  22   0      131.37      155.51     19.39 o 
   7  22   0       68.71       32.29     24.71 o 
   1  23   0       44.82       95.84     19.59 o 
   2  23   0      109.34       79.50     15.83 o 
   3  23   0       99.15       43.02     15.44 o 
   4  23   0      438.50      445.39     31.72 o 
   5  23   0       87.46       54.22     16.35 o 
   6  23   0      132.80       92.17     17.69 o 
   0  24   0      200.98      241.11     26.12 o 
   1  24   0      424.71      545.39     32.91 o 
   2  24   0       17.02       22.69     14.82 o 
   3  24   0       51.79       56.00     16.09 o 
   4  24   0        6.06       -4.72     14.28 o 
   5  24   0        5.97       42.51     17.40 o 
   1  25   0       44.26       62.16     14.94 o 
   2  25   0       58.49       59.04     15.20 o 
   3  25   0       10.92       12.36     14.51 o 
   2   0   1      876.84      885.06     32.19 o 
   3   0   1      191.66      522.25     41.40 o 
   4   0   1      906.63      874.92     37.69 o 
   5   0   1     2316.22     2250.82     89.74 o 
   6   0   1       70.04       56.29     18.64 o 
   7   0   1      522.70      681.02     65.96 o 
   8   0   1      908.47      865.14    135.80 o 
   9   0   1     4153.29     3773.73    155.39 o 
  10   0   1      695.31      627.32     53.79 o 
  11   0   1      665.53      593.01     52.09 o 
  12   0   1      202.62      121.00     30.57 o 
  13   0   1      164.48      210.00     37.27 o 
  14   0   1      421.76      510.29     83.00 o 
 -14   1   1       74.47      132.98     33.65 o 
 -13   1   1        1.76       22.16     27.72 o 
 -12   1   1       70.72      118.80     28.89 o 
 -11   1   1        3.65       34.24     33.09 o 
 -10   1   1      348.77      575.90     48.82 o 
  -9   1   1      153.39      209.92     28.68 o 
  -8   1   1     3218.62     3014.32    110.84 o 
  -7   1   1     2079.46     2005.17     78.76 o 
  -6   1   1     1264.45     1352.18     56.75 o 
  -5   1   1      475.14      595.83     76.63 o 
  -4   1   1     2660.98     2572.57     85.84 o 
  -3   1   1      322.55      378.80     60.44 o 
  -2   1   1     5337.11     4971.14    146.75 o 
  -1   1   1     4582.65     3110.42    175.44 o 
   0   1   1     1013.79       -0.76      0.38 o 
   1   1   1     4564.96     2862.91     89.44 o 
   2   1   1     5452.32     5009.48    147.83 o 
   3   1   1      299.90      352.05     38.09 o 
   4   1   1     2684.05     2583.03     86.13 o 
   5   1   1      464.78      563.82     36.09 o 
   6   1   1     1322.90     1470.52     60.25 o 
   7   1   1     2064.85     1924.09     76.51 o 
   8   1   1     3223.42     3079.48    112.97 o 
   9   1   1      151.29      234.13     30.31 o 
  10   1   1      327.64      501.99     46.14 o 
  11   1   1        4.06       30.37     19.32 o 
  12   1   1       74.28      185.85     33.46 o 
  13   1   1        0.72       56.72     21.82 o 
  14   1   1       68.82       87.55     24.82 o 
 -14   2   1      252.94      388.74     49.31 o 
 -13   2   1       16.82       23.07     18.97 o 
 -12   2   1       66.88      135.61     23.93 o 
 -11   2   1      715.90      473.09     69.84 o 
 -10   2   1      734.44      576.77     80.16 o 
  -9   2   1     8237.93     7898.26    253.23 o 
  -8   2   1      351.75      394.19     35.49 o 
  -7   2   1     1715.96     1657.39     74.23 o 
  -6   2   1     2046.23     2177.36     80.68 o 
  -5   2   1      598.76      965.63     92.55 o 
  -4   2   1     2982.84     2844.33    205.65 o 
  -3   2   1     2311.64     2148.73     70.06 o 
  -2   2   1     3590.81     3184.77     77.92 o 
  -1   2   1     5208.44     4591.28     72.68 o 
   0   2   1     6130.09     5707.51    119.12 o 
   1   2   1     5266.65     4629.46     63.58 o 
   2   2   1     3492.01     3069.13     65.38 o 
   3   2   1     2279.27     2159.72     57.97 o 
   4   2   1     2991.70     2946.49     96.78 o 
   5   2   1      590.37     1000.89     44.51 o 
   6   2   1     2081.36     2289.43     84.09 o 
   7   2   1     1717.68     1699.51     70.01 o 
   8   2   1      343.18      404.39     44.03 o 
   9   2   1     8334.60     7452.51    241.05 o 
  10   2   1      765.95      611.00     50.49 o 
  11   2   1      703.53      535.69     44.86 o 
  12   2   1       65.09      122.59     23.04 o 
  13   2   1       17.03       29.64     22.81 o 
  14   2   1      252.12      304.47     49.12 o 
 -14   3   1      233.89      391.17    114.67 o 
 -13   3   1      134.95      305.16     33.73 o 
 -12   3   1      281.76      349.15     33.85 o 
 -11   3   1       21.91      343.92     31.90 o 
 -10   3   1       56.95       95.58     23.47 o 
  -9   3   1       83.95      294.57     26.43 o 
  -8   3   1      146.75      517.11     38.51 o 
  -7   3   1     1826.40     1442.39     63.45 o 
  -6   3   1      230.16      179.87     20.86 o 
  -5   3   1     8745.79     8562.18    212.41 o 
  -4   3   1     2346.62     2359.25     65.25 o 
  -3   3   1     2777.33     2753.63     71.07 o 
  -2   3   1     4103.50     4353.35     72.97 o 
  -1   3   1    23304.75    22803.16    351.84 o 
   0   3   1      138.78      465.51     21.86 o 
   1   3   1    23206.69    22774.14    352.20 o 
   2   3   1     4161.01     4304.10     67.82 o 
   3   3   1     2768.57     2684.92     70.96 o 
   4   3   1     2364.54     2352.30     70.11 o 
   5   3   1     8748.04     8751.74    211.34 o 
   6   3   1      253.26      196.59     17.39 o 
   7   3   1     1827.88     1530.81     52.00 o 
   8   3   1      136.17      469.98     29.36 o 
   9   3   1       81.94      251.53     24.96 o 
  10   3   1       55.04       68.48     17.71 o 
  11   3   1       21.21      350.10     37.04 o 
  12   3   1      284.25      351.33     34.09 o 
  13   3   1      132.52      349.07     35.54 o 
  14   3   1      238.09      359.52     57.45 o 
 -14   4   1      140.06      153.38     51.05 o 
 -13   4   1       84.71       77.90     23.46 o 
 -12   4   1      155.11      156.80     25.80 o 
 -11   4   1     1078.52      906.24     46.32 o 
 -10   4   1     1426.49     1434.33     58.46 o 
  -9   4   1      411.63     1006.39     44.12 o 
  -8   4   1      120.70      184.27     20.71 o 
  -7   4   1      939.54     1080.81     41.43 o 
  -6   4   1      545.51      600.36     27.47 o 
  -5   4   1     1576.93     1859.24     56.24 o 
  -4   4   1     4422.59     4723.89    108.41 o 
  -3   4   1     7987.21     7935.77    150.08 o 
  -2   4   1    21698.33    20812.22    322.31 o 
  -1   4   1     5528.95     5440.96     72.27 o 
   0   4   1     9134.03     8635.09    120.45 o 
   1   4   1     5611.16     5451.46     75.06 o 
   2   4   1    21688.39    20772.37    281.51 o 
   3   4   1     8092.92     7986.60    150.06 o 
   4   4   1     4413.20     4865.19     94.28 o 
   5   4   1     1600.61     1850.73     55.81 o 
   6   4   1      515.13      537.74     27.58 o 
   7   4   1      921.71     1037.41     40.69 o 
   8   4   1      128.43      196.05     20.86 o 
   9   4   1      436.58      968.40     53.83 o 
  10   4   1     1468.05     1574.32     59.44 o 
  11   4   1     1089.30      934.68     61.34 o 
  12   4   1      153.31      163.02     26.19 o 
  13   4   1       84.90       79.90     27.66 o 
  14   4   1      129.29      145.52     36.67 o 
 -14   5   1       63.82       71.62     30.74 o 
 -13   5   1      188.37      264.50     33.35 o 
 -12   5   1      100.86      163.95     25.53 o 
 -11   5   1       56.31       40.32     16.63 o 
 -10   5   1     1630.05     1449.34     89.46 o 
  -9   5   1      763.41      740.40     39.37 o 
  -8   5   1      849.55     1220.38     47.49 o 
  -7   5   1     2204.61     1938.84     62.65 o 
  -6   5   1     3156.92     2988.71     75.33 o 
  -5   5   1     5278.06     5226.24    109.55 o 
  -4   5   1      236.09      258.38     12.68 o 
  -3   5   1     7850.51     7657.08    129.23 o 
  -2   5   1     1243.75     1251.83     26.19 o 
  -1   5   1      486.86      693.86     11.82 o 
   0   5   1     7872.40     7808.14    105.11 o 
   1   5   1      449.95      698.32     12.54 o 
   2   5   1     1242.84     1243.62     26.03 o 
   3   5   1     7841.75     7676.07    119.81 o 
   4   5   1      235.34      265.24     13.13 o 
   5   5   1     5367.55     5372.78    104.70 o 
   6   5   1     3192.15     2953.97     74.75 o 
   7   5   1     2254.70     1918.21     62.49 o 
   8   5   1      837.99     1186.28     50.72 o 
   9   5   1      765.98      751.49     40.67 o 
  10   5   1     1671.34     1551.89     59.56 o 
  11   5   1       58.64       87.01     20.39 o 
  12   5   1      101.41      207.44     28.08 o 
  13   5   1      183.62      271.71     33.44 o 
  14   5   1       64.17      108.68     33.27 o 
 -14   6   1      159.46      264.32     42.93 o 
 -13   6   1       85.67      104.14     34.42 o 
 -12   6   1       27.19      158.21     26.08 o 
 -11   6   1      623.81      531.45     40.31 o 
 -10   6   1      343.56      314.13     30.20 o 
  -9   6   1      262.72      241.35     21.91 o 
  -8   6   1       98.03      323.32     23.21 o 
  -7   6   1     1469.64     1352.54     46.03 o 
  -6   6   1     3134.71     3040.08     66.07 o 
  -5   6   1     2165.27     2083.60     47.76 o 
  -4   6   1     6267.61     5974.64    117.44 o 
  -3   6   1     1263.37     1390.40     26.40 o 
  -2   6   1      614.55      654.79     15.16 o 
  -1   6   1     8560.83     8307.83    138.06 o 
   0   6   1      826.68      783.72     14.48 o 
   1   6   1     8469.69     8199.34    109.22 o 
   2   6   1      644.95      653.33     19.89 o 
   3   6   1     1218.27     1355.49     24.25 o 
   4   6   1     6221.76     6014.87    117.18 o 
   5   6   1     2197.53     2093.20     47.30 o 
   6   6   1     3125.22     3018.32     65.74 o 
   7   6   1     1449.62     1302.64     42.55 o 
   8   6   1      100.38      372.39     32.32 o 
   9   6   1      238.77      231.23     21.71 o 
  10   6   1      343.62      318.15     39.51 o 
  11   6   1      631.84      578.70     41.18 o 
  12   6   1       30.04      240.67     40.19 o 
  13   6   1       85.61       90.71     23.05 o 
  14   6   1      148.33      320.07     47.14 o 
 -13   7   1      978.83      959.89     91.32 o 
 -12   7   1      151.75      356.59     36.33 o 
 -11   7   1      262.84      232.40     28.75 o 
 -10   7   1      465.99      445.91     66.25 o 
  -9   7   1     1307.97     1371.52     48.27 o 
  -8   7   1       14.16      166.58     18.16 o 
  -7   7   1     1115.43     1118.21     39.20 o 
  -6   7   1     1809.17     1767.61     43.48 o 
  -5   7   1      670.18     1185.55     40.00 o 
  -4   7   1      391.44      359.60     28.73 o 
  -3   7   1    10824.87    10159.35    162.52 o 
  -2   7   1     3927.58     3518.74     53.13 o 
  -1   7   1     2558.72     2561.52     39.05 o 
   0   7   1       10.64        0.51      2.84 o 
   1   7   1     2604.18     2605.30     37.70 o 
   2   7   1     3900.98     3466.80     59.22 o 
   3   7   1    10826.44    10246.92    150.87 o 
   4   7   1      400.21      354.26     29.61 o 
   5   7   1      695.66     1171.61     50.88 o 
   6   7   1     1781.81     1780.71     43.35 o 
   7   7   1     1100.91     1114.09     39.24 o 
   8   7   1       16.96      163.29     17.29 o 
   9   7   1     1303.99     1290.71     57.26 o 
  10   7   1      481.29      494.56     32.33 o 
  11   7   1      261.92      250.90     29.44 o 
  12   7   1      146.02      305.58     33.07 o 
  13   7   1      975.73      913.92     70.86 o 
 -13   8   1       49.24      129.96     26.51 o 
 -12   8   1       43.79       42.77     20.70 o 
 -11   8   1      656.07      470.64     41.94 o 
 -10   8   1       74.69      122.27     28.35 o 
  -9   8   1      727.57      665.44     35.43 o 
  -8   8   1      393.58      277.04     29.75 o 
  -7   8   1      255.51      366.40     28.56 o 
  -6   8   1      441.01      449.29     21.54 o 
  -5   8   1     1713.81     1970.85     66.11 o 
  -4   8   1      961.84      971.70     21.19 o 
  -3   8   1     4760.70     4890.78     76.04 o 
  -2   8   1     4858.79     4666.69     75.22 o 
  -1   8   1     1265.44     1471.84     24.97 o 
   0   8   1       73.20       72.80      5.05 o 
   1   8   1     1206.54     1397.87     29.22 o 
   2   8   1     4936.97     4743.97     79.01 o 
   3   8   1     4708.32     4908.21     81.85 o 
   4   8   1      945.55      932.70     20.05 o 
   5   8   1     1703.16     2003.86     58.10 o 
   6   8   1      455.24      482.05     20.98 o 
   7   8   1      272.36      447.03     26.24 o 
   8   8   1      391.33      315.65     23.77 o 
   9   8   1      722.40      667.53     35.52 o 
  10   8   1       72.01       79.34     19.43 o 
  11   8   1      658.92      526.10     40.37 o 
  12   8   1       45.17       39.36     19.73 o 
  13   8   1       46.73       94.16     27.10 o 
 -13   9   1      909.58      941.60     56.66 o 
 -12   9   1       16.41       34.97     18.29 o 
 -11   9   1       31.32      200.77     31.64 o 
 -10   9   1      201.41      195.44     36.06 o 
  -9   9   1      156.98      221.42     22.20 o 
  -8   9   1     1002.82      991.15     39.03 o 
  -7   9   1      174.44      190.51     22.61 o 
  -6   9   1     1258.67     1131.50     36.77 o 
  -5   9   1      357.69      404.05     20.92 o 
  -4   9   1     3079.37     3345.16     54.50 o 
  -3   9   1       51.18       27.14      5.20 o 
  -2   9   1     2175.99     2159.63     48.42 o 
  -1   9   1      797.25      689.86     14.08 o 
   0   9   1        3.53      111.13      6.93 o 
   1   9   1      792.72      668.72     14.00 o 
   2   9   1     2210.71     2191.15     38.92 o 
   3   9   1       58.78       42.38      5.65 o 
   4   9   1     3077.03     3260.32     58.28 o 
   5   9   1      337.28      413.78     17.94 o 
   6   9   1     1233.88     1062.06     30.20 o 
   7   9   1      186.73      188.06     18.04 o 
   8   9   1      986.36      979.36     38.72 o 
   9   9   1      151.74      251.84     23.20 o 
  10   9   1      205.36      195.87     25.22 o 
  11   9   1       33.11      149.74     24.74 o 
  12   9   1       15.35       49.50     20.25 o 
  13   9   1      920.99      843.71     56.99 o 
 -13  10   1       34.71      315.38     55.33 o 
 -12  10   1      380.69      302.35     43.00 o 
 -11  10   1      418.16      412.46     54.08 o 
 -10  10   1       59.60       64.65     44.55 o 
  -9  10   1      317.73      329.65     45.36 o 
  -8  10   1      158.05      323.34     48.62 o 
  -7  10   1      273.27      319.78     51.63 o 
  -6  10   1      276.78      260.85     19.14 o 
  -5  10   1     1530.02     1560.85     46.57 o 
  -4  10   1      860.57     1500.80     27.23 o 
  -3  10   1      527.84      546.95     17.35 o 
  -2  10   1      264.24      321.35     13.20 o 
  -1  10   1      310.56      358.17     11.35 o 
   0  10   1      113.92      268.04      9.98 o 
   1  10   1      300.94      341.77     11.66 o 
   2  10   1      247.01      331.08     14.91 o 
   3  10   1      499.84      517.97     15.48 o 
   4  10   1      905.57     1567.10     29.16 o 
   5  10   1     1515.76     1509.36     49.06 o 
   6  10   1      265.70      260.25     15.86 o 
   7  10   1      269.84      314.43     28.19 o 
   8  10   1      149.33      312.95     29.05 o 
   9  10   1      306.18      289.63     25.12 o 
  10  10   1       55.26       99.05     20.78 o 
  11  10   1      414.94      422.14     53.70 o 
  12  10   1      380.77      329.28     35.26 o 
  13  10   1       36.26      271.08     35.34 o 
 -13  11   1      255.58      532.85     58.72 o 
 -12  11   1       73.31      180.35     94.17 o 
 -11  11   1        7.40        6.11     22.66 o 
 -10  11   1      441.78      524.54     54.70 o 
  -9  11   1      218.86      196.80     32.08 o 
  -8  11   1      240.74      251.99     27.79 o 
  -7  11   1      333.02      355.74     30.97 o 
  -6  11   1      514.89      617.36     23.62 o 
  -5  11   1      804.31      839.52     24.58 o 
  -4  11   1       95.48      164.81     10.41 o 
  -3  11   1      339.57      338.80     13.09 o 
  -2  11   1      365.55      361.00     14.32 o 
  -1  11   1      148.67      131.57      7.65 o 
   0  11   1      319.73      710.94     18.41 o 
   1  11   1      156.75      136.32      7.67 o 
   2  11   1      385.91      370.38     11.24 o 
   3  11   1      349.53      362.47     13.44 o 
   4  11   1       95.11      185.66     11.12 o 
   5  11   1      758.14      774.44     22.99 o 
   6  11   1      522.58      664.49     40.49 o 
   7  11   1      306.64      333.48     28.64 o 
   8  11   1      237.81      276.56     28.51 o 
   9  11   1      217.77      227.66     64.89 o 
  10  11   1      436.34      461.97     47.26 o 
  11  11   1        7.93       33.78     23.45 o 
  12  11   1       67.18      173.39     35.39 o 
  13  11   1      260.94      528.97     57.65 o 
 -12  12   1       89.85       26.74     36.79 o 
 -11  12   1      184.97      176.40     37.37 o 
 -10  12   1      233.52      241.60     56.54 o 
  -9  12   1      470.55      406.73     53.32 o 
  -8  12   1      212.49      209.12     31.59 o 
  -7  12   1      779.48      624.52     40.31 o 
  -6  12   1     1466.12     1428.36     40.00 o 
  -5  12   1      712.63     1082.01     44.29 o 
  -4  12   1      250.98      288.25     18.58 o 
  -3  12   1      674.53      639.98     18.27 o 
  -2  12   1      371.65      361.93     11.49 o 
  -1  12   1      565.95      787.23     23.52 o 
   0  12   1      142.10      167.25      9.02 o 
   1  12   1      558.90      731.82     23.95 o 
   2  12   1      355.14      338.22     11.42 o 
   3  12   1      672.13      676.90     18.61 o 
   4  12   1      261.30      306.56     16.07 o 
   5  12   1      720.64     1070.25     36.60 o 
   6  12   1     1500.15     1401.18     44.75 o 
   7  12   1      802.58      690.06     39.63 o 
   8  12   1      220.14      177.12     24.07 o 
   9  12   1      477.71      428.26     44.97 o 
  10  12   1      238.67      236.32     37.73 o 
  11  12   1      176.99      224.18     36.20 o 
  12  12   1       90.20       31.26     26.89 o 
 -12  13   1      204.41      276.55     98.26 o 
 -11  13   1      200.51      248.54     41.50 o 
 -10  13   1       43.55       82.94     28.22 o 
  -9  13   1       42.32       60.67     23.85 o 
  -8  13   1       54.54      146.04     44.69 o 
  -7  13   1     1199.11     1058.76     50.87 o 
  -6  13   1      439.13      359.41     25.09 o 
  -5  13   1     1048.81     1041.29     45.78 o 
  -4  13   1      160.07      190.91     13.81 o 
  -3  13   1     1042.04     1053.84     26.56 o 
  -2  13   1      235.45      220.17     10.37 o 
  -1  13   1       33.78       53.03      7.00 o 
   0  13   1       13.43       21.82      5.07 o 
   1  13   1       36.55       73.63      6.62 o 
   2  13   1      241.25      235.61      8.62 o 
   3  13   1     1037.17     1047.51     26.30 o 
   4  13   1      164.58      169.69     20.24 o 
   5  13   1     1056.37     1202.77     38.51 o 
   6  13   1      476.18      413.98     31.68 o 
   7  13   1     1194.46     1096.85     50.38 o 
   8  13   1       53.45      143.18     28.30 o 
   9  13   1       39.35      131.83     30.71 o 
  10  13   1       44.16       70.67     31.90 o 
  11  13   1      197.59      143.85     34.74 o 
  12  13   1      208.55      237.96     42.54 o 
 -12  14   1      161.30       67.62     33.35 o 
 -11  14   1      297.89      207.04     39.47 o 
 -10  14   1      698.73      662.71     60.75 o 
  -9  14   1      143.29      148.74     46.54 o 
  -8  14   1      398.17      412.64     43.84 o 
  -7  14   1     1562.93     1547.54     75.81 o 
  -6  14   1      450.55      430.13     29.54 o 
  -5  14   1     2182.91     2417.10     57.62 o 
  -4  14   1     1245.76     1357.95     41.45 o 
  -3  14   1      405.96      373.79     18.25 o 
  -2  14   1       96.46      135.55      8.73 o 
  -1  14   1       53.14       54.38      6.81 o 
   0  14   1      271.12      287.70     13.66 o 
   1  14   1       48.97       76.61      9.05 o 
   2  14   1       94.58      121.14      9.99 o 
   3  14   1      396.10      360.12     17.96 o 
   4  14   1     1237.08     1294.45     37.55 o 
   5  14   1     2163.98     2287.56     56.93 o 
   6  14   1      436.74      467.55     26.93 o 
   7  14   1     1551.45     1534.09     50.94 o 
   8  14   1      404.95      354.44     41.51 o 
   9  14   1      138.46      183.18     33.04 o 
  10  14   1      721.16      619.22    106.51 o 
  11  14   1      286.51      378.12     48.51 o 
  12  14   1      165.45       79.71     42.16 o 
 -11  15   1        8.40       23.03     39.36 o 
 -10  15   1       21.41      -15.00     21.83 o 
  -9  15   1      236.61      287.04     40.74 o 
  -8  15   1      170.71      139.62     30.27 o 
  -7  15   1      492.07      483.14     35.09 o 
  -6  15   1      367.27      325.47     19.69 o 
  -5  15   1     1319.49     1348.95     40.43 o 
  -4  15   1      598.80      544.90     27.48 o 
  -3  15   1     1161.37     1000.25     28.88 o 
  -2  15   1     3451.53     3140.28     64.56 o 
  -1  15   1      385.32      423.97     17.43 o 
   0  15   1      170.08      337.19     15.64 o 
   1  15   1      384.16      403.45     16.60 o 
   2  15   1     3410.24     3076.61     56.98 o 
   3  15   1     1150.87     1004.19     28.78 o 
   4  15   1      624.29      541.74     24.71 o 
   5  15   1     1298.91     1264.35     38.13 o 
   6  15   1      371.97      317.59     18.03 o 
   7  15   1      512.57      479.97     34.62 o 
   8  15   1      177.18      151.65     30.60 o 
   9  15   1      243.72      238.48     37.39 o 
  10  15   1       22.57       83.09     30.11 o 
  11  15   1        8.13       81.06     31.78 o 
 -11  16   1      412.57      425.87     74.63 o 
 -10  16   1       83.41      143.00     43.51 o 
  -9  16   1      117.45      343.63     86.53 o 
  -8  16   1      103.59       70.52     27.55 o 
  -7  16   1      370.47      257.40     27.47 o 
  -6  16   1      282.83      312.96     22.37 o 
  -5  16   1      118.24       88.79     14.94 o 
  -4  16   1     1595.63     1572.05     44.00 o 
  -3  16   1      985.19      909.49     28.33 o 
  -2  16   1     1012.37     1014.22     29.74 o 
  -1  16   1      866.20      890.86     29.85 o 
   0  16   1      166.30      138.63     11.32 o 
   1  16   1      861.98      902.94     25.25 o 
   2  16   1     1023.37      988.32     24.70 o 
   3  16   1     1023.83      961.01     28.75 o 
   4  16   1     1574.95     1457.87     42.90 o 
   5  16   1      122.81      109.93     15.29 o 
   6  16   1      286.75      302.78     25.02 o 
   7  16   1      363.33      298.92     27.97 o 
   8  16   1       99.89       72.64     35.85 o 
   9  16   1      118.66      375.56     78.68 o 
  10  16   1       86.71      109.37     39.42 o 
  11  16   1      409.68      397.85     52.46 o 
 -10  17   1      930.68      856.41     83.85 o 
  -9  17   1      102.88       53.78     28.23 o 
  -8  17   1      171.02      186.43     34.83 o 
  -7  17   1       94.87      103.64     20.38 o 
  -6  17   1       94.35       70.17     16.14 o 
  -5  17   1      174.23      248.00     20.99 o 
  -4  17   1     1180.57     1103.78     39.79 o 
  -3  17   1      762.58      649.30     30.41 o 
  -2  17   1     1441.21     1287.42     37.79 o 
  -1  17   1       12.93       22.94     10.88 o 
   0  17   1        2.04       38.95      8.34 o 
   1  17   1       12.80       -2.03      6.73 o 
   2  17   1     1444.78     1284.39     35.24 o 
   3  17   1      744.46      656.21     30.89 o 
   4  17   1     1176.53     1125.95     47.74 o 
   5  17   1      188.47      282.80     21.79 o 
   6  17   1       93.21      111.91     18.01 o 
   7  17   1       97.00       89.23     19.49 o 
   8  17   1      165.78      244.49     37.47 o 
   9  17   1      102.19      105.18     44.30 o 
  10  17   1      910.90      916.82     73.97 o 
 -10  18   1        3.70        4.13     27.19 o 
  -9  18   1      231.90      348.68     48.01 o 
  -8  18   1       52.46       34.09     27.06 o 
  -7  18   1       45.39       82.56     20.37 o 
  -6  18   1      161.29      184.50     18.60 o 
  -5  18   1      322.82      343.35     24.27 o 
  -4  18   1      178.12      162.10     18.00 o 
  -3  18   1     1372.22     1173.36     41.27 o 
  -2  18   1      635.10      609.50     26.19 o 
  -1  18   1      722.19      877.65     30.41 o 
   0  18   1      410.77      316.29     17.19 o 
   1  18   1      706.58      835.44     25.58 o 
   2  18   1      629.09      671.97     27.08 o 
   3  18   1     1344.07     1109.26     40.22 o 
   4  18   1      177.04      153.78     17.37 o 
   5  18   1      324.91      371.72     25.15 o 
   6  18   1      163.56      208.58     30.61 o 
   7  18   1       42.62       64.17     18.84 o 
   8  18   1       52.57      109.79     30.60 o 
   9  18   1      217.62      266.99     59.03 o 
  10  18   1        2.11       81.13     31.52 o 
  -9  19   1       12.62       41.91     30.30 o 
  -8  19   1       60.99       31.18     34.63 o 
  -7  19   1       34.58       27.09     17.13 o 
  -6  19   1       75.06      103.65     15.60 o 
  -5  19   1       18.26       18.93     12.47 o 
  -4  19   1      774.34      766.91     34.38 o 
  -3  19   1      125.09      103.96     15.98 o 
  -2  19   1      522.55      437.33     24.91 o 
  -1  19   1      604.32      606.02     24.63 o 
   0  19   1      929.69      788.16     25.60 o 
   1  19   1      609.51      643.36     23.34 o 
   2  19   1      540.03      511.82     26.12 o 
   3  19   1      118.09      115.85     16.55 o 
   4  19   1      762.06      738.14     42.66 o 
   5  19   1       18.27       29.46     12.11 o 
   6  19   1       73.18       85.04     14.93 o 
   7  19   1       32.69       18.63     16.46 o 
   8  19   1       63.85       61.99     31.66 o 
   9  19   1       11.55       64.98     30.67 o 
  -9  20   1      214.99       51.86     46.23 o 
  -8  20   1      188.02      239.19     42.20 o 
  -7  20   1        0.02       46.38     19.36 o 
  -6  20   1      143.31      114.42     20.26 o 
  -5  20   1       23.59       74.98     15.26 o 
  -4  20   1       60.01       53.47     14.02 o 
  -3  20   1      200.58      210.81     31.17 o 
  -2  20   1      375.80      353.60     22.87 o 
  -1  20   1      254.67      334.03     20.43 o 
   0  20   1      140.46      195.72     23.40 o 
   1  20   1      251.79      329.33     17.50 o 
   2  20   1      359.93      345.63     22.69 o 
   3  20   1      207.12      228.89     21.46 o 
   4  20   1       65.38       74.12     18.22 o 
   5  20   1       22.84       64.15     14.97 o 
   6  20   1      137.64      106.47     16.12 o 
   7  20   1        0.02       78.13     21.76 o 
   8  20   1      194.11      276.55     32.65 o 
   9  20   1      210.40      109.73     35.82 o 
  -8  21   1      452.97      424.13     40.31 o 
  -7  21   1       58.88       43.02     19.79 o 
  -6  21   1      298.00      285.97     24.66 o 
  -5  21   1      586.78      461.36     30.38 o 
  -4  21   1        6.08       19.62     13.22 o 
  -3  21   1      130.07      153.89     19.85 o 
  -2  21   1       92.57       69.29     13.81 o 
  -1  21   1      265.72      324.82     17.62 o 
   0  21   1      192.93      364.99     19.57 o 
   1  21   1      273.21      307.76     17.70 o 
   2  21   1       92.61       73.55     13.56 o 
   3  21   1      127.49      174.74     23.29 o 
   4  21   1        6.07       23.25     13.43 o 
   5  21   1      573.89      432.57     29.52 o 
   6  21   1      289.61      257.18     22.87 o 
   7  21   1       53.85       47.37     20.60 o 
   8  21   1      459.36      534.73     43.63 o 
  -7  22   1        9.68       22.00     19.08 o 
  -6  22   1       43.30       85.24     27.21 o 
  -5  22   1       16.03       16.22     13.77 o 
  -4  22   1      122.33      224.01     32.26 o 
  -3  22   1       93.45      140.46     18.81 o 
  -2  22   1      239.41      209.73     19.42 o 
  -1  22   1      584.52      518.99     22.19 o 
   0  22   1       12.89        0.50     14.38 o 
   1  22   1      589.10      523.51     30.30 o 
   2  22   1      243.29      191.04     19.25 o 
   3  22   1       92.62      140.81     18.97 o 
   4  22   1      118.46      146.10     20.84 o 
   5  22   1       16.19       47.95     15.27 o 
   6  22   1       45.82       35.39     13.98 o 
   7  22   1        8.85       10.62     18.32 o 
  -6  23   1       38.92       47.11     16.38 o 
  -5  23   1      204.53      138.32     20.02 o 
  -4  23   1       14.21       38.35     15.45 o 
  -3  23   1       77.83      136.54     20.45 o 
  -2  23   1      325.38      338.04     24.37 o 
  -1  23   1      108.50      250.78     21.03 o 
   0  23   1      117.31      106.17     13.16 o 
   1  23   1      112.28      307.22     22.88 o 
   2  23   1      328.60      350.31     36.07 o 
   3  23   1       84.59      165.21     21.10 o 
   4  23   1       14.68       17.97     14.77 o 
   5  23   1      199.57      170.20     21.12 o 
   6  23   1       40.23       15.33     14.04 o 
  -5  24   1       90.38       98.82     35.43 o 
  -4  24   1        3.32       -4.90     14.28 o 
  -3  24   1      103.32       73.01     17.10 o 
  -2  24   1       98.75       84.40     16.18 o 
  -1  24   1       12.34       11.86     12.27 o 
   0  24   1       62.67       50.11     11.42 o 
   1  24   1       15.06        2.29     11.43 o 
   2  24   1      105.57      103.30     18.16 o 
   3  24   1      106.15      128.79     19.87 o 
   4  24   1        3.32        5.03     14.24 o 
   5  24   1       90.36       65.81     17.32 o 
  -3  25   1       28.82       14.17     14.87 o 
  -2  25   1       44.14       58.76     18.42 o 
  -1  25   1       41.73      156.42     19.20 o 
   0  25   1      309.48      464.00     22.37 o 
   1  25   1       40.77      132.51     17.99 o 
   2  25   1       40.47       42.43     14.95 o 
   3  25   1       29.85        9.02     14.60 o 
   1   0   2     7178.01     6407.62    183.71 o 
   2   0   2    18820.83    18197.24    517.25 o 
   3   0   2     1425.16     1210.60     44.16 o 
   4   0   2     1715.43     2150.11    131.81 o 
   5   0   2      865.13     1194.60     59.41 o 
   6   0   2     1462.51     1655.48     92.84 o 
   7   0   2     4225.16     3858.97    131.69 o 
   8   0   2       71.60      729.77     43.53 o 
   9   0   2        2.51      441.30     83.10 o 
  10   0   2      237.99      239.58     32.89 o 
  11   0   2       24.13       54.06     24.11 o 
  12   0   2       16.63       88.74     27.42 o 
  13   0   2      233.00      298.66     50.39 o 
  14   0   2        2.83      -23.60     33.92 o 
 -14   1   2      650.74      750.29     66.34 o 
 -13   1   2      746.81      776.12     64.76 o 
 -12   1   2      123.18      180.07     47.63 o 
 -11   1   2      686.51      614.54     53.73 o 
 -10   1   2      138.39      147.67     27.25 o 
  -9   1   2      372.90      833.69     94.15 o 
  -8   1   2     1375.44     1277.59     60.06 o 
  -7   1   2     1042.76     1080.39     51.56 o 
  -6   1   2     1460.26     1262.90     71.89 o 
  -5   1   2     2961.21     2919.13     98.42 o 
  -4   1   2     1624.78     1402.01     52.79 o 
  -3   1   2     3624.98     3556.65    110.20 o 
  -2   1   2     2528.01     2467.39     76.17 o 
  -1   1   2     5387.66     4976.00     88.24 o 
   1   1   2     5476.51     5020.19    100.54 o 
   2   1   2     2427.86     2358.67     73.26 o 
   3   1   2     3701.26     3586.15    111.17 o 
   4   1   2     1639.82     1397.74     52.97 o 
   5   1   2     2987.49     3005.96    101.23 o 
   6   1   2     1384.88     1184.78     51.97 o 
   7   1   2     1034.24      992.55     49.44 o 
   8   1   2     1348.24     1173.42     74.71 o 
   9   1   2      368.61      915.15     53.71 o 
  10   1   2      132.29      167.22     28.17 o 
  11   1   2      686.87      588.13     52.02 o 
  12   1   2      127.51      230.07     53.79 o 
  13   1   2      761.58      689.30     48.29 o 
  14   1   2      635.80      761.73     98.85 o 
 -14   2   2      245.21      219.85     63.23 o 
 -13   2   2      404.59      371.27     38.36 o 
 -12   2   2      170.40      318.31     48.82 o 
 -11   2   2     1053.98      993.33     69.83 o 
 -10   2   2     1304.43     1236.65     65.20 o 
  -9   2   2     5090.75     4645.83    161.07 o 
  -8   2   2     1362.52     1370.41     63.08 o 
  -7   2   2       27.67       43.36     14.38 o 
  -6   2   2     1343.62     1090.09     49.39 o 
  -5   2   2      344.94      510.34     29.43 o 
  -4   2   2     4770.56     4481.41    182.16 o 
  -3   2   2     1152.76     1307.29     48.30 o 
  -2   2   2      286.70      422.87     12.56 o 
  -1   2   2     3386.59     3152.84     54.00 o 
   0   2   2     1443.64     1492.07     23.30 o 
   1   2   2     3304.00     2974.06     54.29 o 
   2   2   2      307.13      451.61     17.61 o 
   3   2   2     1214.83     1390.81     39.18 o 
   4   2   2     4821.11     4474.21    200.76 o 
   5   2   2      330.04      462.91     28.61 o 
   6   2   2     1366.41     1263.72     54.50 o 
   7   2   2       27.44       62.30     15.78 o 
   8   2   2     1341.74     1424.61     64.65 o 
   9   2   2     5086.65     4541.07    158.53 o 
  10   2   2     1273.16     1241.95    121.98 o 
  11   2   2     1018.95     1034.67     63.73 o 
  12   2   2      157.51      245.80     33.18 o 
  13   2   2      402.17      357.19     36.05 o 
  14   2   2      247.79      262.26     63.57 o 
 -14   3   2       40.31       61.49     29.94 o 
 -13   3   2      126.82      126.95     26.95 o 
 -12   3   2       73.17      221.24     28.77 o 
 -11   3   2      355.68      430.77     36.20 o 
 -10   3   2      717.41      736.01     42.32 o 
  -9   3   2      224.35      296.68     33.63 o 
  -8   3   2      621.04      572.14     40.72 o 
  -7   3   2      150.99      451.28     33.60 o 
  -6   3   2      781.84      747.58     39.65 o 
  -5   3   2     6349.62     5992.30    187.15 o 
  -4   3   2      572.96      668.02     25.86 o 
  -3   3   2      433.83      446.12     21.18 o 
  -2   3   2     5148.77     4851.61     82.45 o 
  -1   3   2    25675.70    24945.56    386.06 o 
   0   3   2      157.46      121.35      3.95 o 
   1   3   2    25965.51    25121.72    331.47 o 
   2   3   2     5239.51     4867.13     70.57 o 
   3   3   2      414.17      445.64     16.43 o 
   4   3   2      577.10      655.52     48.12 o 
   5   3   2     6279.76     6044.46    150.92 o 
   6   3   2      804.17      756.62     31.32 o 
   7   3   2      144.98      433.49     26.16 o 
   8   3   2      606.61      618.25     31.26 o 
   9   3   2      228.75      290.08     26.05 o 
  10   3   2      683.08      696.11     40.41 o 
  11   3   2      367.64      483.66     48.67 o 
  12   3   2       73.93      218.10     28.06 o 
  13   3   2      138.61       95.51     23.75 o 
  14   3   2       38.74      117.06     51.26 o 
 -14   4   2      388.97      316.39     47.34 o 
 -13   4   2       87.57       85.08     23.39 o 
 -12   4   2      401.85      402.71     36.54 o 
 -11   4   2      235.93      208.41     26.79 o 
 -10   4   2     1691.86     1464.41     57.68 o 
  -9   4   2     1464.53     1418.42     57.02 o 
  -8   4   2      821.40      771.59     36.88 o 
  -7   4   2      224.59      336.25     24.48 o 
  -6   4   2      415.02      470.64     25.30 o 
  -5   4   2     1528.59     2234.69     65.05 o 
  -4   4   2    10693.15    11457.59    245.84 o 
  -3   4   2     1578.08     1387.49     31.26 o 
  -2   4   2     4172.76     3773.56     62.30 o 
  -1   4   2     1320.66     1174.65     17.37 o 
   0   4   2      437.52      389.42     12.19 o 
   1   4   2     1256.44     1116.51     23.11 o 
   2   4   2     4132.02     3828.87     58.01 o 
   3   4   2     1534.56     1345.13     30.50 o 
   4   4   2    10741.86    11497.74    214.68 o 
   5   4   2     1507.14     2205.61     63.80 o 
   6   4   2      419.25      496.83     24.94 o 
   7   4   2      217.33      327.53     24.30 o 
   8   4   2      830.23      852.57     55.94 o 
   9   4   2     1496.63     1310.07     52.43 o 
  10   4   2     1724.11     1416.94     56.66 o 
  11   4   2      214.94      172.51     24.43 o 
  12   4   2      405.79      458.26     37.62 o 
  13   4   2       85.69       69.55     22.00 o 
  14   4   2      391.31      280.23     62.72 o 
 -14   5   2      292.18      167.91     62.91 o 
 -13   5   2      161.87      321.69     57.43 o 
 -12   5   2      141.21      102.60     22.82 o 
 -11   5   2       47.24      151.67     23.37 o 
 -10   5   2      145.23      141.81     25.00 o 
  -9   5   2      218.00      327.65     28.11 o 
  -8   5   2      184.54      259.54     26.59 o 
  -7   5   2      419.55      332.76     24.55 o 
  -6   5   2     1833.38     1766.93     50.85 o 
  -5   5   2      647.72     1299.60     36.69 o 
  -4   5   2    23736.04    23784.43    438.21 o 
  -3   5   2     1906.48     1659.13     31.84 o 
  -2   5   2     1750.77     1788.57     32.40 o 
  -1   5   2     3565.54     3415.65     47.01 o 
   0   5   2     1040.92     1169.33     20.56 o 
   1   5   2     3569.41     3388.21     48.64 o 
   2   5   2     1809.96     1873.85     35.84 o 
   3   5   2     1900.70     1647.60     27.08 o 
   4   5   2    23624.67    23783.54    437.97 o 
   5   5   2      669.93     1374.01     33.07 o 
   6   5   2     1762.02     1834.11     50.71 o 
   7   5   2      400.55      303.06     20.65 o 
   8   5   2      178.81      279.25     23.80 o 
   9   5   2      220.00      301.73     27.31 o 
  10   5   2      147.43      100.82     19.93 o 
  11   5   2       44.25      103.38     25.00 o 
  12   5   2      142.53      128.54     23.61 o 
  13   5   2      173.44      326.81     42.72 o 
  14   5   2      292.45      222.12     57.31 o 
 -14   6   2      253.87      306.76     46.99 o 
 -13   6   2      197.78      263.99     33.74 o 
 -12   6   2       75.45      108.65     29.24 o 
 -11   6   2      194.15      189.90     25.55 o 
 -10   6   2     2017.30     1850.54     68.79 o 
  -9   6   2     1442.77     1742.11     54.95 o 
  -8   6   2      112.68      126.79     23.60 o 
  -7   6   2      467.08      461.51     25.66 o 
  -6   6   2      223.02      296.07     21.57 o 
  -5   6   2     2236.49     2658.54     58.11 o 
  -4   6   2     6026.44     5888.70    128.95 o 
  -3   6   2     1796.18     1769.53     32.45 o 
  -2   6   2      158.70      216.99      9.07 o 
  -1   6   2     8575.65     8654.30    108.28 o 
   0   6   2     3439.17     2998.06     47.26 o 
   1   6   2     8527.84     8556.68    118.75 o 
   2   6   2      193.31      256.83      8.83 o 
   3   6   2     1833.77     1739.81     30.20 o 
   4   6   2     5954.83     5752.67    101.95 o 
   5   6   2     2255.41     2691.31     58.40 o 
   6   6   2      235.81      304.54     20.84 o 
   7   6   2      487.05      503.46     25.65 o 
   8   6   2      114.40      114.66     19.41 o 
   9   6   2     1416.79     1546.66     52.85 o 
  10   6   2     2099.64     1934.85     61.48 o 
  11   6   2      200.83      172.68     24.96 o 
  12   6   2       69.78       80.01     20.98 o 
  13   6   2      197.12      333.51     38.01 o 
  14   6   2      246.41      348.00     65.13 o 
 -13   7   2      359.19      360.36     47.97 o 
 -12   7   2      305.46      263.28     32.25 o 
 -11   7   2      139.34      188.66     27.98 o 
 -10   7   2      298.48      400.90     33.72 o 
  -9   7   2      177.56      380.15     26.88 o 
  -8   7   2      195.37      310.14     33.41 o 
  -7   7   2      226.16      162.59     24.72 o 
  -6   7   2     1738.85     1686.28     42.65 o 
  -5   7   2     3772.89     3694.63     88.88 o 
  -4   7   2    13207.73    13937.61    232.11 o 
  -3   7   2     2515.47     2622.71     51.45 o 
  -2   7   2     3556.92     3407.77     54.34 o 
  -1   7   2      180.27      405.97      9.61 o 
   0   7   2       79.32      196.10      7.71 o 
   1   7   2      165.83      380.94      9.30 o 
   2   7   2     3459.38     3222.19     56.59 o 
   3   7   2     2557.17     2628.11     46.41 o 
   4   7   2    13112.85    13818.25    215.16 o 
   5   7   2     3860.12     3832.27     78.95 o 
   6   7   2     1775.74     1776.15     42.69 o 
   7   7   2      251.57      170.08     16.14 o 
   8   7   2      178.04      269.94     21.55 o 
   9   7   2      182.90      360.48     29.03 o 
  10   7   2      315.81      448.46     35.83 o 
  11   7   2      138.56      169.32     29.94 o 
  12   7   2      297.64      253.82     30.36 o 
  13   7   2      364.45      362.27     37.91 o 
 -13   8   2      127.45      470.22     72.03 o 
 -12   8   2      207.09      289.97     38.36 o 
 -11   8   2      329.72      293.65     31.33 o 
 -10   8   2       84.37      138.37     22.16 o 
  -9   8   2     1209.03     1032.98     41.60 o 
  -8   8   2       56.00      180.49     18.59 o 
  -7   8   2      506.43      499.17     26.43 o 
  -6   8   2      743.13      726.81     27.85 o 
  -5   8   2        1.59      220.37     15.84 o 
  -4   8   2     1182.44     1318.72     32.01 o 
  -3   8   2     1253.71     1500.07     33.99 o 
  -2   8   2      253.01      370.94     10.70 o 
  -1   8   2     3225.47     3003.18     45.16 o 
   0   8   2     3493.19     3586.13     54.58 o 
   1   8   2     3230.00     2967.89     43.41 o 
   2   8   2      268.15      377.06     11.94 o 
   3   8   2     1313.97     1613.11     34.05 o 
   4   8   2     1181.54     1242.62     47.68 o 
   5   8   2        1.07      242.95     12.53 o 
   6   8   2      769.16      734.15     24.35 o 
   7   8   2      503.53      503.99     26.62 o 
   8   8   2       51.18      213.06     19.61 o 
   9   8   2     1177.09      998.86     40.30 o 
  10   8   2       87.36      138.79     19.31 o 
  11   8   2      337.20      273.95     64.63 o 
  12   8   2      204.22      225.93     30.17 o 
  13   8   2      127.65      571.93     45.53 o 
 -13   9   2      674.53      867.14    145.99 o 
 -12   9   2      111.77      167.86     27.31 o 
 -11   9   2      122.79      150.44     24.02 o 
 -10   9   2       44.17       59.59     18.93 o 
  -9   9   2       25.29       16.04     13.82 o 
  -8   9   2     1651.94     1493.15     74.45 o 
  -7   9   2     1283.66     1172.55     49.75 o 
  -6   9   2      448.96      590.32     36.68 o 
  -5   9   2     5095.26     4759.43    110.73 o 
  -4   9   2      542.03      647.51     17.26 o 
  -3   9   2     4111.19     4075.52     62.85 o 
  -2   9   2     1986.00     1770.39     33.37 o 
  -1   9   2     4652.09     4837.50     70.59 o 
   0   9   2    12005.62    12423.06    175.53 o 
   1   9   2     4682.80     4847.49     72.30 o 
   2   9   2     2014.07     1805.98     34.99 o 
   3   9   2     4181.51     4105.70     70.16 o 
   4   9   2      548.34      637.45     16.82 o 
   5   9   2     5114.82     4675.57    108.98 o 
   6   9   2      463.60      619.82     28.46 o 
   7   9   2     1312.08     1224.13     41.75 o 
   8   9   2     1681.53     1528.52     50.31 o 
   9   9   2       25.73       34.68     12.85 o 
  10   9   2       38.15       57.43     18.39 o 
  11   9   2      118.10      191.67     26.98 o 
  12   9   2      106.13      134.99     31.79 o 
  13   9   2      681.78      718.79     66.62 o 
 -13  10   2      346.78      514.72     58.43 o 
 -12  10   2       11.35       23.31     26.61 o 
 -11  10   2      267.22      310.79     42.62 o 
 -10  10   2      652.10      809.17     59.15 o 
  -9  10   2      546.73      429.97     52.95 o 
  -8  10   2      146.95      157.24     26.03 o 
  -7  10   2      759.06      828.09     41.14 o 
  -6  10   2      855.78      783.76     30.34 o 
  -5  10   2     1530.66     2099.12     63.35 o 
  -4  10   2     1773.04     1687.57     31.77 o 
  -3  10   2      205.14      252.53     10.59 o 
  -2  10   2     1253.89     1097.19     23.76 o 
  -1  10   2      176.38      206.74      8.42 o 
   0  10   2        3.23      118.97      7.37 o 
   1  10   2      154.67      187.12      9.91 o 
   2  10   2     1259.64     1088.62     21.03 o 
   3  10   2      213.93      268.88     12.03 o 
   4  10   2     1783.68     1664.69     37.91 o 
   5  10   2     1534.64     1949.31     79.57 o 
   6  10   2      878.30      749.77     29.07 o 
   7  10   2      739.26      720.14     37.24 o 
   8  10   2      150.50      189.84     20.35 o 
   9  10   2      519.81      339.24     26.91 o 
  10  10   2      670.32      874.12     46.13 o 
  11  10   2      274.12      333.58     32.99 o 
  12  10   2       10.68       45.45     20.35 o 
  13  10   2      339.64      476.92     55.50 o 
 -13  11   2      206.15      318.22     48.05 o 
 -12  11   2      159.60      410.24    107.87 o 
 -11  11   2      167.15      181.98     35.75 o 
 -10  11   2      132.04      170.40     32.88 o 
  -9  11   2      616.81      582.88     60.50 o 
  -8  11   2      694.56      758.60     42.27 o 
  -7  11   2      254.40      236.20     27.02 o 
  -6  11   2      441.57      589.41     28.34 o 
  -5  11   2     1399.26     1644.80     36.71 o 
  -4  11   2     1180.84     1217.61     24.77 o 
  -3  11   2       97.80       95.37      7.80 o 
  -2  11   2     2501.12     2326.69     43.14 o 
  -1  11   2       25.86       40.36      5.02 o 
   0  11   2      577.75      513.36     13.74 o 
   1  11   2       28.27       41.68      5.13 o 
   2  11   2     2535.68     2370.54     36.35 o 
   3  11   2      105.41       92.78      7.95 o 
   4  11   2     1198.96     1210.09     30.59 o 
   5  11   2     1412.78     1700.95     60.71 o 
   6  11   2      437.82      518.93     25.68 o 
   7  11   2      241.08      273.56     26.28 o 
   8  11   2      684.54      785.65     42.69 o 
   9  11   2      609.65      631.91     40.31 o 
  10  11   2      132.52      109.95     41.08 o 
  11  11   2      169.66      262.48     37.47 o 
  12  11   2      159.15      367.85     47.40 o 
  13  11   2      213.38      479.66     83.62 o 
 -12  12   2       96.05      200.18     38.89 o 
 -11  12   2      230.67      216.98     46.20 o 
 -10  12   2      383.31      434.55     48.07 o 
  -9  12   2      693.93      654.10     55.23 o 
  -8  12   2      199.87      211.29     33.29 o 
  -7  12   2       47.28       99.19     19.67 o 
  -6  12   2      407.33      405.54     25.48 o 
  -5  12   2     1306.41     1707.30     37.05 o 
  -4  12   2      761.86     1034.31     28.74 o 
  -3  12   2      802.57      655.25     18.19 o 
  -2  12   2       81.15      100.71      6.24 o 
  -1  12   2      365.48      354.17     12.85 o 
   0  12   2        3.50        6.20      4.21 o 
   1  12   2      368.25      355.01     16.90 o 
   2  12   2       79.21      108.61      5.85 o 
   3  12   2      796.37      635.65     22.06 o 
   4  12   2      763.69     1016.32     29.29 o 
   5  12   2     1298.00     1687.69     42.58 o 
   6  12   2      427.18      411.54     23.83 o 
   7  12   2       48.47       72.57     17.90 o 
   8  12   2      199.85      204.55     25.11 o 
   9  12   2      688.82      558.10     59.13 o 
  10  12   2      383.67      381.39     52.44 o 
  11  12   2      224.36      193.90     36.01 o 
  12  12   2      103.85      129.77     38.09 o 
 -12  13   2      175.78      192.83     40.74 o 
 -11  13   2       15.29       38.94     27.23 o 
 -10  13   2       78.88       67.22     26.35 o 
  -9  13   2      399.02      344.33     42.04 o 
  -8  13   2      286.27      360.48     80.34 o 
  -7  13   2     1281.16     1271.82     66.53 o 
  -6  13   2      308.92      451.86     22.82 o 
  -5  13   2     1957.02     1897.13     44.35 o 
  -4  13   2      566.19      513.51     21.65 o 
  -3  13   2       30.32      125.24     10.14 o 
  -2  13   2      587.23      633.82     17.92 o 
  -1  13   2      486.90      434.97     13.85 o 
   0  13   2      249.11      249.05     11.26 o 
   1  13   2      468.01      440.97     14.20 o 
   2  13   2      579.70      606.70     21.93 o 
   3  13   2       34.18      123.39      9.99 o 
   4  13   2      551.73      500.41     24.14 o 
   5  13   2     1899.58     1808.65     57.99 o 
   6  13   2      295.81      442.39     29.68 o 
   7  13   2     1296.84     1272.97     54.70 o 
   8  13   2      273.22      277.47     35.13 o 
   9  13   2      407.55      454.27     46.08 o 
  10  13   2       78.21       97.28     28.12 o 
  11  13   2       15.58       76.80     29.36 o 
  12  13   2      180.28      189.65     50.76 o 
 -12  14   2      582.75      558.24     59.52 o 
 -11  14   2       29.15      110.16     31.77 o 
 -10  14   2       13.69        4.13     23.27 o 
  -9  14   2      189.42      385.72     45.00 o 
  -8  14   2       11.60       15.40     46.42 o 
  -7  14   2      110.70      149.80     52.32 o 
  -6  14   2     1562.37     1288.56     40.66 o 
  -5  14   2     1018.10      917.80     39.30 o 
  -4  14   2      216.36      346.19     20.34 o 
  -3  14   2     1781.54     1814.42     39.52 o 
  -2  14   2      524.37      591.08     16.38 o 
  -1  14   2     1188.86     1016.91     24.05 o 
   0  14   2      437.56      450.98     16.82 o 
   1  14   2     1200.75     1076.25     26.50 o 
   2  14   2      522.03      592.97     16.39 o 
   3  14   2     1771.31     1767.72     41.37 o 
   4  14   2      225.25      417.35     20.84 o 
   5  14   2     1013.89      863.03     33.56 o 
   6  14   2     1531.63     1274.28     46.73 o 
   7  14   2      115.33      184.42     18.74 o 
   8  14   2       11.78      -18.05     32.07 o 
   9  14   2      200.35      278.66     38.39 o 
  10  14   2       13.04       17.95     26.37 o 
  11  14   2       24.06       75.58     30.61 o 
  12  14   2      579.26      474.06    104.77 o 
 -11  15   2        9.25       50.17     31.08 o 
 -10  15   2      205.23      384.38     49.84 o 
  -9  15   2       64.52      109.06     28.89 o 
  -8  15   2       63.25       48.04     25.51 o 
  -7  15   2      205.90      317.09     28.81 o 
  -6  15   2      550.53      533.98     24.76 o 
  -5  15   2      353.28      575.77     25.11 o 
  -4  15   2      307.72      280.04     21.24 o 
  -3  15   2       48.90       71.84     12.94 o 
  -2  15   2      532.16      505.32     26.25 o 
  -1  15   2      152.48      186.74     11.35 o 
   0  15   2     1056.89     1014.09     26.77 o 
   1  15   2      159.23      215.50     14.80 o 
   2  15   2      524.92      485.91     16.30 o 
   3  15   2       54.19       81.14      9.88 o 
   4  15   2      304.75      245.37     29.27 o 
   5  15   2      333.71      498.25     23.86 o 
   6  15   2      559.56      558.83     22.83 o 
   7  15   2      189.31      324.89     28.85 o 
   8  15   2       63.99       50.49     34.13 o 
   9  15   2       63.16       87.51     28.92 o 
  10  15   2      203.69      474.83    126.62 o 
  11  15   2       11.12        6.64     23.43 o 
 -11  16   2      200.19      188.42     40.65 o 
 -10  16   2      116.92      113.85     34.15 o 
  -9  16   2       19.64      283.55     54.76 o 
  -8  16   2       31.75      100.30     29.71 o 
  -7  16   2       59.34      110.86     22.29 o 
  -6  16   2      172.41      228.19     18.16 o 
  -5  16   2     1675.87     1419.06     44.96 o 
  -4  16   2      641.16      603.50     28.90 o 
  -3  16   2     1518.99     1272.86     34.50 o 
  -2  16   2      145.66      160.69     13.79 o 
  -1  16   2      729.16      608.05     20.17 o 
   0  16   2       25.15       72.76      9.09 o 
   1  16   2      723.75      672.15     21.09 o 
   2  16   2      145.51      174.34     10.35 o 
   3  16   2     1495.04     1213.61     33.59 o 
   4  16   2      637.15      587.32     26.39 o 
   5  16   2     1682.36     1339.36     40.30 o 
   6  16   2      179.01      268.49     29.16 o 
   7  16   2       56.28      118.68     20.38 o 
   8  16   2       30.34       63.65     25.40 o 
   9  16   2       17.57      177.75     33.74 o 
  10  16   2      118.13      192.22     37.07 o 
  11  16   2      209.68      186.49     38.44 o 
 -10  17   2      377.78      379.87     74.38 o 
  -9  17   2      108.78      183.69     42.73 o 
  -8  17   2       39.78       42.03     24.87 o 
  -7  17   2      258.89      232.05     27.43 o 
  -6  17   2      277.65      290.77     21.50 o 
  -5  17   2      558.21      667.24     43.04 o 
  -4  17   2      764.45      792.10     32.69 o 
  -3  17   2     1085.30      935.50     35.55 o 
  -2  17   2      248.28      225.35     17.15 o 
  -1  17   2      138.15      305.32     15.74 o 
   0  17   2      858.23      854.29     25.15 o 
   1  17   2      141.46      294.99     15.82 o 
   2  17   2      263.88      249.13     16.31 o 
   3  17   2     1091.48      909.67     32.24 o 
   4  17   2      749.26      769.58     32.04 o 
   5  17   2      547.17      654.89     30.69 o 
   6  17   2      297.97      302.60     20.94 o 
   7  17   2      256.07      245.21     27.03 o 
   8  17   2       43.94        8.16     31.42 o 
   9  17   2      103.96      220.89     37.89 o 
  10  17   2      372.65      357.55     48.52 o 
 -10  18   2      253.35      277.67     44.88 o 
  -9  18   2      101.84       68.75     31.54 o 
  -8  18   2      248.58      323.19     44.56 o 
  -7  18   2       24.91       -5.46     14.63 o 
  -6  18   2      187.04      267.85     24.01 o 
  -5  18   2      389.15      362.46     27.26 o 
  -4  18   2       68.31      187.92     22.21 o 
  -3  18   2      424.43      329.29     24.27 o 
  -2  18   2      400.16      293.92     19.90 o 
  -1  18   2      852.54      759.30     23.88 o 
   0  18   2      261.39      226.54     15.07 o 
   1  18   2      837.18      708.12     27.78 o 
   2  18   2      413.92      330.07     20.97 o 
   3  18   2      441.97      359.66     28.66 o 
   4  18   2       61.50      173.29     18.32 o 
   5  18   2      399.37      383.03     25.62 o 
   6  18   2      178.19      279.42     21.05 o 
   7  18   2       24.60       32.46     16.99 o 
   8  18   2      242.76      297.79     41.10 o 
   9  18   2      103.59      148.52     50.15 o 
  10  18   2      245.92      282.38     45.43 o 
  -9  19   2       84.20      116.74     33.75 o 
  -8  19   2       24.35      181.00     51.23 o 
  -7  19   2      379.64      277.52     30.94 o 
  -6  19   2      137.37      252.85     21.32 o 
  -5  19   2      357.40      284.07     23.46 o 
  -4  19   2     1027.74      903.15     49.26 o 
  -3  19   2       46.01      103.39     15.27 o 
  -2  19   2       21.11       19.05     10.72 o 
  -1  19   2      942.20      908.03     35.84 o 
   0  19   2       14.19       -1.00      7.78 o 
   1  19   2      916.87      897.68     29.62 o 
   2  19   2       20.82       16.93      9.80 o 
   3  19   2       41.12       92.34     15.43 o 
   4  19   2     1009.34      866.50     40.47 o 
   5  19   2      358.03      327.14     24.42 o 
   6  19   2      132.93      192.58     19.23 o 
   7  19   2      373.05      417.79     35.77 o 
   8  19   2       26.06      142.12     32.82 o 
   9  19   2       82.44      126.59     34.52 o 
  -9  20   2      169.78      166.28     39.75 o 
  -8  20   2      604.85      625.01     62.25 o 
  -7  20   2       74.84       93.93     22.33 o 
  -6  20   2       22.67       39.34     14.41 o 
  -5  20   2      104.24       47.72     14.40 o 
  -4  20   2      193.32      266.66     33.28 o 
  -3  20   2        4.10       21.54     12.21 o 
  -2  20   2       91.25       76.47     13.76 o 
  -1  20   2     1094.95     1071.97     30.29 o 
   0  20   2       80.60       49.10     10.47 o 
   1  20   2     1063.03     1023.28     29.69 o 
   2  20   2       87.36      105.45     18.22 o 
   3  20   2        5.87       22.66     12.48 o 
   4  20   2      194.95      273.55     23.40 o 
   5  20   2      104.22       70.47     15.50 o 
   6  20   2       22.27        4.54     16.62 o 
   7  20   2       78.53       34.48     33.41 o 
   8  20   2      607.59      583.81     44.77 o 
   9  20   2      176.42      116.28     41.14 o 
  -8  21   2      261.77      179.03     29.32 o 
  -7  21   2       37.12       78.97     22.91 o 
  -6  21   2      260.96      244.42     22.76 o 
  -5  21   2      121.39      148.45     22.35 o 
  -4  21   2      294.08      262.26     23.63 o 
  -3  21   2       23.03      102.72     17.14 o 
  -2  21   2      232.64      215.58     19.10 o 
  -1  21   2      199.52      200.56     18.60 o 
   0  21   2        1.82       42.59     10.26 o 
   1  21   2      201.77      158.99     14.29 o 
   2  21   2      238.74      217.27     19.49 o 
   3  21   2       24.71      105.28     20.55 o 
   4  21   2      293.36      298.15     25.01 o 
   5  21   2      119.54      119.51     18.15 o 
   6  21   2      261.82      275.09     23.55 o 
   7  21   2       35.23       42.27     19.40 o 
   8  21   2      264.55      273.16     32.80 o 
  -7  22   2       46.73        8.33     19.68 o 
  -6  22   2       92.59       78.14     16.95 o 
  -5  22   2      106.02      144.67     19.97 o 
  -4  22   2       74.84      122.33     18.64 o 
  -3  22   2      104.61       71.47     22.69 o 
  -2  22   2      722.09      756.28     41.11 o 
  -1  22   2      256.43      299.18     17.65 o 
   0  22   2      130.85       55.48     11.51 o 
   1  22   2      249.76      286.96     19.86 o 
   2  22   2      720.82      763.04     33.29 o 
   3  22   2      103.87       86.83     16.57 o 
   4  22   2       74.80      134.91     19.65 o 
   5  22   2      106.20      143.17     24.16 o 
   6  22   2       91.89      108.05     17.98 o 
   7  22   2       47.11       34.87     22.40 o 
  -6  23   2       97.45      104.22     22.69 o 
  -5  23   2      113.08      139.53     20.07 o 
  -4  23   2      246.97      222.00     23.78 o 
  -3  23   2       14.62       25.16     15.13 o 
  -2  23   2       82.67      103.66     16.48 o 
  -1  23   2      319.72      209.71     19.64 o 
   0  23   2      141.14      246.03     17.06 o 
   1  23   2      316.34      262.20     21.30 o 
   2  23   2       76.61       87.61     15.38 o 
   3  23   2       14.08       60.30     16.23 o 
   4  23   2      256.08      282.46     25.68 o 
   5  23   2      110.43      150.36     20.42 o 
   6  23   2      100.96      113.97     18.65 o 
  -5  24   2       76.62       91.58     19.22 o 
  -4  24   2       85.24       77.37     23.71 o 
  -3  24   2       31.04       53.01     16.12 o 
  -2  24   2       25.46       45.39     14.39 o 
  -1  24   2        1.66        3.04     11.54 o 
   0  24   2       17.91       26.65     10.69 o 
   1  24   2        1.00        5.36     11.75 o 
   2  24   2       27.52       56.03     14.70 o 
   3  24   2       33.34       52.13     16.10 o 
   4  24   2       81.33       73.77     18.06 o 
   5  24   2       79.37       80.06     18.08 o 
  -3  25   2       93.34       78.77     18.14 o 
  -2  25   2      140.74      130.32     18.55 o 
  -1  25   2       67.82       39.35     14.08 o 
   0  25   2       11.09      126.82     13.93 o 
   1  25   2       65.44       58.19     15.18 o 
   2  25   2      141.52      128.41     18.59 o 
   3  25   2       90.26       58.27     16.96 o 
   1   0   3     1066.79     1024.33     19.32 o 
   2   0   3     6264.50     5537.96    162.21 o 
   3   0   3     8082.51     7629.13    224.25 o 
   4   0   3       31.88       24.34      9.61 o 
   5   0   3     1343.04     1534.64     92.25 o 
   6   0   3     2885.87     2557.87     91.48 o 
   7   0   3     1272.33     1267.50     57.33 o 
   8   0   3       73.29      117.48     20.87 o 
   9   0   3      557.62      593.60     55.66 o 
  10   0   3        0.97       55.40     20.84 o 
  11   0   3        1.00       42.92     21.34 o 
  12   0   3      128.16      104.27     27.89 o 
  13   0   3     1160.06      832.44     99.47 o 
  14   0   3       64.21      166.98     54.01 o 
 -14   1   3       91.22      126.49     34.16 o 
 -13   1   3       60.25       52.83     38.28 o 
 -12   1   3      256.57      196.26     46.77 o 
 -11   1   3      549.17      557.95     65.37 o 
 -10   1   3      521.86      845.88     52.64 o 
  -9   1   3     3977.85     3638.48    152.27 o 
  -8   1   3     1287.60     1243.66     58.89 o 
  -7   1   3      612.19      671.79     38.56 o 
  -6   1   3      696.33      693.83     37.21 o 
  -5   1   3     2757.53     2657.83     91.09 o 
  -4   1   3      955.01      812.68     73.49 o 
  -3   1   3     3497.45     3274.13    145.97 o 
  -2   1   3     1929.50     1826.34     57.28 o 
  -1   1   3     2872.91     2717.31     45.76 o 
   0   1   3     1295.06     1323.47     20.11 o 
   1   1   3     2817.50     2699.90     36.17 o 
   2   1   3     1918.44     1785.10     40.24 o 
   3   1   3     3425.98     3191.72    100.05 o 
   4   1   3      897.57      742.59     34.33 o 
   5   1   3     2662.43     2574.41     88.89 o 
   6   1   3      698.28      753.31     39.00 o 
   7   1   3      610.82      663.07     70.91 o 
   8   1   3     1282.91     1366.29     63.52 o 
   9   1   3     3960.21     3682.14    133.89 o 
  10   1   3      519.93      936.00    118.29 o 
  11   1   3      569.87      578.79     59.18 o 
  12   1   3      261.36      251.34     29.39 o 
  13   1   3       61.35       37.31     25.24 o 
  14   1   3       92.33       90.01     45.89 o 
 -14   2   3       48.10        7.50     28.17 o 
 -13   2   3       49.96      202.01     52.68 o 
 -12   2   3      607.40      651.57     46.08 o 
 -11   2   3      164.47      208.97     32.42 o 
 -10   2   3      628.65      481.73     44.36 o 
  -9   2   3     2164.31     1800.63     79.37 o 
  -8   2   3     1398.57     1321.71     61.44 o 
  -7   2   3      513.86      607.67     39.12 o 
  -6   2   3      421.71      411.73     29.61 o 
  -5   2   3      150.90      352.06     46.98 o 
  -4   2   3      686.30      946.10     40.20 o 
  -3   2   3     2200.97     2318.23     92.80 o 
  -2   2   3     6230.89     6072.69    109.00 o 
  -1   2   3     3212.38     2805.25     43.39 o 
   0   2   3    12494.52    11926.53    172.75 o 
   1   2   3     3207.02     2825.50     35.38 o 
   2   2   3     6224.98     5986.71    122.73 o 
   3   2   3     2202.26     2254.82     59.76 o 
   4   2   3      675.81      923.26     34.13 o 
   5   2   3      160.30      348.37     26.59 o 
   6   2   3      418.72      430.92     30.93 o 
   7   2   3      525.59      677.10     49.19 o 
   8   2   3     1399.40     1271.06     60.79 o 
   9   2   3     2159.46     1869.94     82.35 o 
  10   2   3      631.30      509.14     36.19 o 
  11   2   3      162.75      174.07     24.76 o 
  12   2   3      606.90      745.45     55.43 o 
  13   2   3       50.04      148.45     48.66 o 
  14   2   3       50.81       91.41     46.15 o 
 -14   3   3        6.22       75.29     30.13 o 
 -13   3   3       20.33      114.66     31.91 o 
 -12   3   3     1219.55      929.69     58.72 o 
 -11   3   3      129.04      181.15     27.69 o 
 -10   3   3      996.10      991.51     45.66 o 
  -9   3   3      307.17      490.24     41.99 o 
  -8   3   3      305.54      347.61     33.60 o 
  -7   3   3      804.57      831.70     44.80 o 
  -6   3   3      294.23      263.70     24.97 o 
  -5   3   3      429.13      520.97     37.25 o 
  -4   3   3      736.69      761.43     34.85 o 
  -3   3   3      451.18      492.92     15.56 o 
  -2   3   3     1569.43     1417.19     29.35 o 
  -1   3   3      398.72      396.20     11.15 o 
   0   3   3    14422.55    14484.71    209.32 o 
   1   3   3      404.75      403.49      7.12 o 
   2   3   3     1566.54     1437.41     24.60 o 
   3   3   3      457.12      482.12     13.89 o 
   4   3   3      846.65      863.72     28.84 o 
   5   3   3      429.37      569.31     24.33 o 
   6   3   3      293.65      268.49     19.96 o 
   7   3   3      798.47      841.79     35.15 o 
   8   3   3      339.99      430.79     28.77 o 
   9   3   3      312.52      453.50     31.96 o 
  10   3   3     1010.71      972.15     45.10 o 
  11   3   3      130.10      158.51     23.31 o 
  12   3   3     1193.20      926.18     49.50 o 
  13   3   3       20.77       62.79     27.22 o 
  14   3   3        6.38      163.75     51.61 o 
 -14   4   3        8.28      296.39     59.98 o 
 -13   4   3      456.43      348.24     46.52 o 
 -12   4   3      475.91      468.55     45.55 o 
 -11   4   3      371.75      288.73     33.02 o 
 -10   4   3      383.65      539.70     46.47 o 
  -9   4   3     1662.56     1279.84     68.00 o 
  -8   4   3     2660.85     2467.05     78.04 o 
  -7   4   3      372.04      460.38     29.82 o 
  -6   4   3      938.87     1020.55     38.44 o 
  -5   4   3    12699.79    13006.25    309.82 o 
  -4   4   3      575.89      950.49     28.03 o 
  -3   4   3     5138.58     4859.26    106.47 o 
  -2   4   3      660.72      704.55     19.33 o 
  -1   4   3    11733.25    11200.80    145.17 o 
   0   4   3    39079.64    37954.31    543.41 o 
   1   4   3    11578.16    11003.41    150.82 o 
   2   4   3      659.97      674.75     18.61 o 
   3   4   3     5098.24     4851.10     84.29 o 
   4   4   3      577.00      938.12     30.19 o 
   5   4   3    12622.56    12795.50    309.34 o 
   6   4   3      943.90     1003.62     47.84 o 
   7   4   3      379.13      409.89     25.75 o 
   8   4   3     2689.86     2524.53     77.49 o 
   9   4   3     1674.84     1341.04     66.75 o 
  10   4   3      381.58      601.72     37.22 o 
  11   4   3      374.81      275.39     28.88 o 
  12   4   3      483.43      442.13     37.26 o 
  13   4   3      463.37      272.21     91.31 o 
  14   4   3        7.63      261.09     60.83 o 
 -14   5   3      215.31      255.69     45.30 o 
 -13   5   3       52.91       33.25     26.79 o 
 -12   5   3      266.16      186.63     32.22 o 
 -11   5   3      384.66      327.35     31.32 o 
 -10   5   3       75.14      419.87     33.47 o 
  -9   5   3     3035.40     2695.75    118.74 o 
  -8   5   3     2229.90     2065.94     68.07 o 
  -7   5   3      612.14      780.27     34.42 o 
  -6   5   3      617.70      652.33     26.57 o 
  -5   5   3     4209.43     3856.31     81.08 o 
  -4   5   3     3954.91     4466.48     89.98 o 
  -3   5   3     5012.03     5030.21     87.18 o 
  -2   5   3      147.53      159.95      6.68 o 
  -1   5   3      167.04      207.51      6.26 o 
   0   5   3     3357.73     3227.33     44.95 o 
   1   5   3      175.88      217.71      8.89 o 
   2   5   3      145.49      147.06      8.37 o 
   3   5   3     4948.95     5050.65     80.13 o 
   4   5   3     3947.14     4521.60     80.09 o 
   5   5   3     4320.55     4058.51     80.66 o 
   6   5   3      625.67      678.29     26.18 o 
   7   5   3      614.15      772.24     44.98 o 
   8   5   3     2213.34     2060.22     67.41 o 
   9   5   3     3069.66     2803.30     86.76 o 
  10   5   3       75.86      386.51     32.01 o 
  11   5   3      371.52      286.09     29.50 o 
  12   5   3      269.01      257.02     29.90 o 
  13   5   3       52.32       76.03     33.92 o 
  14   5   3      219.30      332.02     66.31 o 
 -14   6   3      174.31      432.57     92.38 o 
 -13   6   3      389.79      637.53     80.46 o 
 -12   6   3      392.06      383.75     36.51 o 
 -11   6   3      225.38      277.81     30.23 o 
 -10   6   3      183.85      234.07     27.16 o 
  -9   6   3     1325.34     1390.05     48.75 o 
  -8   6   3      202.20      160.25     17.66 o 
  -7   6   3      286.77      306.60     28.65 o 
  -6   6   3     2640.30     2836.76     90.80 o 
  -5   6   3     3860.31     3949.59     81.10 o 
  -4   6   3     2169.63     2595.89     61.74 o 
  -3   6   3      656.80     1030.61     21.43 o 
  -2   6   3      206.29      744.62     29.14 o 
  -1   6   3     5836.09     5881.46     79.36 o 
   0   6   3       23.89       57.90      4.33 o 
   1   6   3     5874.81     5882.94     82.56 o 
   2   6   3      206.38      688.80     30.29 o 
   3   6   3      651.93     1036.71     19.81 o 
   4   6   3     2166.12     2431.29     47.50 o 
   5   6   3     3746.54     3845.27     79.86 o 
   6   6   3     2658.17     2856.34     61.83 o 
   7   6   3      268.79      311.38     21.01 o 
   8   6   3      199.79      145.41     16.26 o 
   9   6   3     1296.76     1372.62     47.73 o 
  10   6   3      180.22      251.59     30.93 o 
  11   6   3      219.00      260.66     28.81 o 
  12   6   3      400.73      367.02     34.52 o 
  13   6   3      383.11      518.48     55.92 o 
  14   6   3      171.23      420.89     72.44 o 
 -13   7   3      772.92      676.97     83.21 o 
 -12   7   3      714.51      532.35     59.21 o 
 -11   7   3      299.18      392.93     34.52 o 
 -10   7   3      890.15      920.91     46.61 o 
  -9   7   3     2105.59     2287.80     78.36 o 
  -8   7   3      963.39     1106.96     41.48 o 
  -7   7   3       60.93       40.30     10.72 o 
  -6   7   3      876.01     1226.81     33.74 o 
  -5   7   3     4311.01     4565.70    106.06 o 
  -4   7   3    14580.85    14678.35    244.26 o 
  -3   7   3      152.49      213.18      8.97 o 
  -2   7   3       98.31      102.94      9.00 o 
  -1   7   3     1060.85     1236.00     19.29 o 
   0   7   3       54.68       75.38      4.97 o 
   1   7   3     1048.14     1240.52     26.72 o 
   2   7   3       99.05      108.47      6.66 o 
   3   7   3      165.92      228.68      9.52 o 
   4   7   3    14486.12    14543.07    245.84 o 
   5   7   3     4397.00     4600.60     83.97 o 
   6   7   3      881.41     1235.63     40.54 o 
   7   7   3       56.41       53.84     11.30 o 
   8   7   3      931.41     1158.75     58.31 o 
   9   7   3     2085.09     2345.52     68.06 o 
  10   7   3      878.90      839.95     40.01 o 
  11   7   3      303.58      356.11     33.14 o 
  12   7   3      717.17      557.89     42.76 o 
  13   7   3      772.44      787.09     76.07 o 
 -13   8   3      482.88      581.98     63.78 o 
 -12   8   3      292.14      275.14     32.09 o 
 -11   8   3       32.06       40.44     18.23 o 
 -10   8   3       83.84      150.82     22.85 o 
  -9   8   3      163.45      106.64     23.75 o 
  -8   8   3     3157.31     2718.42     77.32 o 
  -7   8   3      111.78      198.05     22.64 o 
  -6   8   3     1118.95     1043.97     34.92 o 
  -5   8   3     2015.02     2186.16     58.35 o 
  -4   8   3     8014.10     7924.64    128.05 o 
  -3   8   3      797.87      961.66     20.67 o 
  -2   8   3      467.80      732.44     17.64 o 
  -1   8   3     2312.32     2399.26     36.06 o 
   0   8   3      492.03      702.36     15.75 o 
   1   8   3     2331.35     2397.09     36.91 o 
   2   8   3      471.82      706.79     32.38 o 
   3   8   3      794.07      958.29     24.24 o 
   4   8   3     7948.34     7806.93    127.10 o 
   5   8   3     2021.75     2249.43     51.43 o 
   6   8   3     1120.32     1031.66     26.31 o 
   7   8   3      110.91      176.07     18.64 o 
   8   8   3     3222.58     2843.42     76.59 o 
   9   8   3      164.03      124.21     17.25 o 
  10   8   3       82.66      119.60     18.74 o 
  11   8   3       30.83       52.86     18.01 o 
  12   8   3      276.21      265.30     30.90 o 
  13   8   3      485.47      515.63     55.99 o 
 -13   9   3       86.54      111.88     35.02 o 
 -12   9   3       47.40       72.16     29.12 o 
 -11   9   3       87.94      138.31     90.40 o 
 -10   9   3      320.47      278.34     39.01 o 
  -9   9   3       24.64      137.19     27.95 o 
  -8   9   3      670.76      544.61     39.20 o 
  -7   9   3       31.92      110.89     18.37 o 
  -6   9   3      107.80      291.63     19.72 o 
  -5   9   3      897.93      977.17     57.84 o 
  -4   9   3     6228.32     5970.90     90.55 o 
  -3   9   3     1473.31     1587.30     32.13 o 
  -2   9   3      442.44      486.01     20.75 o 
  -1   9   3     1668.91     1856.67     29.60 o 
   0   9   3      914.37     1245.44     24.25 o 
   1   9   3     1630.38     1864.21     31.57 o 
   2   9   3      436.73      471.51     11.93 o 
   3   9   3     1501.88     1655.18     32.34 o 
   4   9   3     6066.61     5740.78     97.25 o 
   5   9   3      907.67     1009.10     49.31 o 
   6   9   3      103.65      333.66     18.92 o 
   7   9   3       29.08       73.97     13.23 o 
   8   9   3      695.55      647.07     35.75 o 
   9   9   3       24.74      139.66     18.61 o 
  10   9   3      316.58      289.72     29.62 o 
  11   9   3       95.32      189.73     26.29 o 
  12   9   3       45.33       51.79     35.78 o 
  13   9   3       87.81       97.42     32.13 o 
 -13  10   3     1364.37     1067.65     76.64 o 
 -12  10   3      615.15      574.53     57.53 o 
 -11  10   3       13.40       48.30     39.02 o 
 -10  10   3       20.56       25.34     21.56 o 
  -9  10   3      148.62      217.34     33.34 o 
  -8  10   3       65.99      158.29     23.94 o 
  -7  10   3     1155.30     1059.24     47.51 o 
  -6  10   3     1175.91     1315.28     42.62 o 
  -5  10   3     5164.75     5178.31     93.73 o 
  -4  10   3     1178.07     1290.40     27.21 o 
  -3  10   3      334.34      626.09     20.74 o 
  -2  10   3      598.29      695.96     18.20 o 
  -1  10   3     1585.03     1564.12     25.96 o 
   0  10   3     3770.35     3834.19     62.18 o 
   1  10   3     1515.60     1483.59     27.48 o 
   2  10   3      604.52      749.50     14.36 o 
   3  10   3      340.63      605.11     18.85 o 
   4  10   3     1202.25     1308.36     25.60 o 
   5  10   3     5206.78     5254.24    103.62 o 
   6  10   3     1169.79     1281.67     58.57 o 
   7  10   3     1111.16      975.23     43.57 o 
   8  10   3       65.36      144.94     18.02 o 
   9  10   3      159.13      187.17     22.21 o 
  10  10   3       21.74       17.17     15.80 o 
  11  10   3       12.88       34.08     20.71 o 
  12  10   3      628.09      578.53     45.01 o 
  13  10   3     1355.03     1034.09     84.91 o 
 -13  11   3      183.93      159.97     40.01 o 
 -12  11   3       36.30       33.66     28.32 o 
 -11  11   3      230.41      250.31     39.99 o 
 -10  11   3      199.89      292.96     54.16 o 
  -9  11   3      128.46      114.23     26.28 o 
  -8  11   3      261.37      385.86     42.11 o 
  -7  11   3      274.92      355.31     36.02 o 
  -6  11   3       54.75      280.35     20.89 o 
  -5  11   3     1477.73     1428.97     34.95 o 
  -4  11   3      862.71      848.61     19.49 o 
  -3  11   3      723.22      719.66     18.88 o 
  -2  11   3     1534.19     1353.03     28.30 o 
  -1  11   3      448.54      538.98     24.73 o 
   0  11   3       19.07        4.50      3.90 o 
   1  11   3      461.62      520.95     13.85 o 
   2  11   3     1529.41     1321.25     23.00 o 
   3  11   3      728.06      709.04     19.40 o 
   4  11   3      856.09      840.68     21.61 o 
   5  11   3     1481.04     1425.29     36.17 o 
   6  11   3       50.43      305.95     20.33 o 
   7  11   3      268.63      340.11     29.01 o 
   8  11   3      259.58      377.65     31.21 o 
   9  11   3      122.40       91.84     20.35 o 
  10  11   3      203.83      309.18     38.95 o 
  11  11   3      233.59      230.33     29.68 o 
  12  11   3       39.50       93.42     24.26 o 
  13  11   3      185.35      225.35     66.74 o 
 -12  12   3      127.10      259.32     56.06 o 
 -11  12   3       79.26       73.83     72.87 o 
 -10  12   3       73.16      195.24     35.39 o 
  -9  12   3      146.34      183.13     32.70 o 
  -8  12   3      230.08      156.58     29.83 o 
  -7  12   3      987.56      860.02     45.38 o 
  -6  12   3     2812.12     2783.99     65.62 o 
  -5  12   3     3858.16     4199.81     89.05 o 
  -4  12   3     1295.61     1259.79     29.69 o 
  -3  12   3       20.64      211.62     11.29 o 
  -2  12   3      106.44      219.54     10.56 o 
  -1  12   3     2621.71     2285.57     41.18 o 
   0  12   3     2235.60     1925.59     34.59 o 
   1  12   3     2593.07     2277.14     41.12 o 
   2  12   3      103.48      230.79     11.27 o 
   3  12   3       19.57      199.75     11.06 o 
   4  12   3     1309.82     1240.45     32.18 o 
   5  12   3     3842.31     4135.34     87.15 o 
   6  12   3     2797.03     2723.08     72.47 o 
   7  12   3      972.14      901.59     43.51 o 
   8  12   3      231.69      278.12     27.81 o 
   9  12   3      139.58      179.15     30.85 o 
  10  12   3       71.66      115.43     28.80 o 
  11  12   3       74.70      132.11     31.15 o 
  12  12   3      129.05      101.85     32.77 o 
 -12  13   3      270.28      574.26     60.06 o 
 -11  13   3       67.28      134.93     44.19 o 
 -10  13   3       66.44       70.84     36.90 o 
  -9  13   3       39.61      154.15     31.96 o 
  -8  13   3       40.22       18.14     18.97 o 
  -7  13   3     1250.55      918.57     57.39 o 
  -6  13   3       91.11      239.64     17.35 o 
  -5  13   3     1369.10     1293.01     31.37 o 
  -4  13   3     8482.82     7627.11    141.17 o 
  -3  13   3     1069.24     1062.23     26.77 o 
  -2  13   3       82.07      162.37     10.45 o 
  -1  13   3      427.12      399.76     14.24 o 
   0  13   3      456.20      429.55     14.09 o 
   1  13   3      426.40      422.05     16.98 o 
   2  13   3       82.42      187.88     10.21 o 
   3  13   3     1070.23     1028.83     27.73 o 
   4  13   3     8579.30     7577.06    150.69 o 
   5  13   3     1352.66     1295.43     36.19 o 
   6  13   3       91.16      268.42     20.67 o 
   7  13   3     1275.52     1024.70     47.00 o 
   8  13   3       47.70       32.47     16.54 o 
   9  13   3       37.48      115.76     35.68 o 
  10  13   3       69.16       60.73     25.07 o 
  11  13   3       68.59      241.23     41.71 o 
  12  13   3      251.56      614.33     92.30 o 
 -12  14   3      316.06      258.96     45.82 o 
 -11  14   3      189.14      135.30     37.74 o 
 -10  14   3       53.11      155.52     35.18 o 
  -9  14   3        3.95       26.32     23.74 o 
  -8  14   3      504.25      465.70     47.48 o 
  -7  14   3       11.32       93.19     39.79 o 
  -6  14   3       23.89       51.73      9.53 o 
  -5  14   3      361.11      516.21     23.54 o 
  -4  14   3      170.90      227.14     15.73 o 
  -3  14   3       15.05       25.68      7.36 o 
  -2  14   3      337.13      286.41     11.82 o 
  -1  14   3      498.89      470.21     15.62 o 
   0  14   3     1359.48     1246.75     29.14 o 
   1  14   3      501.78      435.34     16.66 o 
   2  14   3      343.25      325.67     13.04 o 
   3  14   3       17.47        9.89      7.10 o 
   4  14   3      178.09      229.92     16.47 o 
   5  14   3      363.32      498.25     24.49 o 
   6  14   3       23.88       82.96     25.06 o 
   7  14   3        9.97       89.74     24.45 o 
   8  14   3      513.28      432.80     44.23 o 
   9  14   3        3.79       34.45     22.89 o 
  10  14   3       53.36      125.79     30.53 o 
  11  14   3      193.17      159.55     46.25 o 
  12  14   3      305.79      254.65     68.19 o 
 -11  15   3       60.78      160.04     37.80 o 
 -10  15   3      180.38      293.68     44.27 o 
  -9  15   3      335.60      382.09     46.94 o 
  -8  15   3      556.46      511.49     81.82 o 
  -7  15   3      714.60      799.17     58.38 o 
  -6  15   3      318.31      324.14     24.55 o 
  -5  15   3     1077.14     1041.10     48.16 o 
  -4  15   3     3674.67     3222.43     95.72 o 
  -3  15   3      518.34      500.82     21.36 o 
  -2  15   3      161.28      249.37     15.68 o 
  -1  15   3      535.47      509.09     25.81 o 
   0  15   3      998.88      946.81     32.09 o 
   1  15   3      530.82      512.83     20.95 o 
   2  15   3      154.77      261.64     12.31 o 
   3  15   3      540.11      538.13     22.92 o 
   4  15   3     3698.85     3260.49     74.23 o 
   5  15   3     1053.00     1011.85     39.71 o 
   6  15   3      306.79      334.03     18.42 o 
   7  15   3      709.54      835.61     49.77 o 
   8  15   3      561.74      496.67     48.26 o 
   9  15   3      345.41      371.20     86.79 o 
  10  15   3      180.00      396.51     75.49 o 
  11  15   3       61.77      210.73     76.65 o 
 -11  16   3        8.62       86.47     32.98 o 
 -10  16   3      277.27      389.02    108.53 o 
  -9  16   3      489.03      461.90     52.05 o 
  -8  16   3       12.66       18.80     22.68 o 
  -7  16   3      579.06      521.05     37.65 o 
  -6  16   3      237.78      167.88     24.22 o 
  -5  16   3      983.75      887.51     34.38 o 
  -4  16   3      903.35      870.16     37.04 o 
  -3  16   3     1115.31     1347.38     39.50 o 
  -2  16   3      339.74      273.71     18.12 o 
  -1  16   3      635.11      575.66     19.68 o 
   0  16   3      598.84      511.88     19.63 o 
   1  16   3      651.21      637.41     20.63 o 
   2  16   3      348.07      249.01     17.51 o 
   3  16   3     1111.38     1256.39     34.28 o 
   4  16   3      912.33      801.19     35.28 o 
   5  16   3      981.77      906.45     31.50 o 
   6  16   3      241.21      197.17     15.48 o 
   7  16   3      597.28      617.86     38.44 o 
   8  16   3       12.70       70.46     25.50 o 
   9  16   3      488.42      402.40     47.24 o 
  10  16   3      286.59      430.04     49.67 o 
  11  16   3        9.68      112.10     33.80 o 
 -10  17   3       24.55      188.06     39.71 o 
  -9  17   3      671.16      971.85     70.63 o 
  -8  17   3       97.22      132.08     32.29 o 
  -7  17   3      228.17      244.89     27.90 o 
  -6  17   3      125.34      164.62     16.81 o 
  -5  17   3      118.99      143.23     17.06 o 
  -4  17   3      374.94      378.33     25.23 o 
  -3  17   3      430.42      356.46     21.20 o 
  -2  17   3      422.65      420.83     22.96 o 
  -1  17   3      403.87      523.34     25.27 o 
   0  17   3      735.66      513.48     20.46 o 
   1  17   3      401.67      529.96     28.96 o 
   2  17   3      431.71      422.45     21.43 o 
   3  17   3      406.58      337.65     21.88 o 
   4  17   3      367.57      352.74     22.07 o 
   5  17   3      128.24      181.97     17.98 o 
   6  17   3      122.59      149.89     19.52 o 
   7  17   3      230.10      252.05     27.69 o 
   8  17   3       95.90      140.85     31.24 o 
   9  17   3      667.01      948.61     92.78 o 
  10  17   3       24.75      197.04     36.37 o 
 -10  18   3       28.00      113.66     36.19 o 
  -9  18   3       93.42      152.36     37.48 o 
  -8  18   3      479.17      574.02     96.06 o 
  -7  18   3       68.28       62.25     19.25 o 
  -6  18   3      208.59      167.58     25.65 o 
  -5  18   3     1699.24     1423.08     47.36 o 
  -4  18   3      431.64      464.47     28.42 o 
  -3  18   3     1498.29     1528.36     48.54 o 
  -2  18   3      949.06     1015.14     33.86 o 
  -1  18   3     1157.25     1098.45     30.85 o 
   0  18   3     1872.35     1765.40     41.41 o 
   1  18   3     1157.75     1039.09     29.20 o 
   2  18   3      952.46     1067.76     50.73 o 
   3  18   3     1486.01     1448.56     47.55 o 
   4  18   3      429.09      519.72     37.55 o 
   5  18   3     1692.95     1418.24     46.55 o 
   6  18   3      211.92      175.88     17.77 o 
   7  18   3       67.47       88.95     20.93 o 
   8  18   3      477.68      586.81     56.41 o 
   9  18   3       90.38      165.20     35.97 o 
  10  18   3       26.86       97.66     32.63 o 
  -9  19   3       75.99      115.13     34.79 o 
  -8  19   3      715.97      775.85     70.27 o 
  -7  19   3      206.02      205.13     27.12 o 
  -6  19   3       64.05      167.98     18.29 o 
  -5  19   3       49.29       53.18     13.64 o 
  -4  19   3      373.88      318.59     24.47 o 
  -3  19   3      186.25      219.00     20.61 o 
  -2  19   3       81.46       96.84     13.70 o 
  -1  19   3      252.71      178.16     13.73 o 
   0  19   3      830.74      857.98     26.80 o 
   1  19   3      254.12      179.09     13.55 o 
   2  19   3       84.11      125.37     14.72 o 
   3  19   3      184.05      188.61     19.19 o 
   4  19   3      369.72      301.29     23.48 o 
   5  19   3       50.40       51.21     13.68 o 
   6  19   3       62.56      176.38     22.21 o 
   7  19   3      201.08      222.69     29.29 o 
   8  19   3      705.85      896.75     70.40 o 
   9  19   3       76.07      114.10     39.02 o 
  -9  20   3       23.71       30.57     30.51 o 
  -8  20   3      508.69      514.70     56.75 o 
  -7  20   3      115.03      119.69     24.29 o 
  -6  20   3       37.73       89.03     16.00 o 
  -5  20   3      146.88      187.23     20.58 o 
  -4  20   3       59.45       61.64     14.97 o 
  -3  20   3      379.21      429.05     28.28 o 
  -2  20   3       66.23      137.61     15.73 o 
  -1  20   3       79.46      150.22     13.58 o 
   0  20   3      253.20      235.83     16.03 o 
   1  20   3       83.46      172.39     13.63 o 
   2  20   3       62.17      137.90     15.71 o 
   3  20   3      389.22      417.56     34.81 o 
   4  20   3       58.34       74.84     15.59 o 
   5  20   3      145.98      152.12     22.13 o 
   6  20   3       36.51       48.92     21.51 o 
   7  20   3      117.26      142.99     24.13 o 
   8  20   3      511.78      461.10     62.61 o 
   9  20   3       22.42       98.54     32.78 o 
  -8  21   3      322.77      360.51     46.27 o 
  -7  21   3      100.77      146.19     33.83 o 
  -6  21   3       78.41       70.10     16.27 o 
  -5  21   3        2.57        4.93     13.39 o 
  -4  21   3       49.40       52.03     14.46 o 
  -3  21   3      317.48      263.56     24.51 o 
  -2  21   3      811.97      791.85     35.32 o 
  -1  21   3      398.89      445.70     21.80 o 
   0  21   3      998.35      884.54     29.06 o 
   1  21   3      394.98      450.91     20.40 o 
   2  21   3      809.42      792.49     38.04 o 
   3  21   3      323.62      282.63     26.69 o 
   4  21   3       50.10       44.02     13.98 o 
   5  21   3        3.87       41.83     15.05 o 
   6  21   3       73.63       78.59     16.08 o 
   7  21   3      100.69      182.55     26.71 o 
   8  21   3      325.59      329.27     35.11 o 
  -7  22   3       35.03       42.96     21.70 o 
  -6  22   3      206.66      227.94     26.87 o 
  -5  22   3       24.05       43.25     15.59 o 
  -4  22   3       32.35       35.74     14.82 o 
  -3  22   3       85.83      138.16     19.41 o 
  -2  22   3      279.12      257.37     21.35 o 
  -1  22   3      420.59      398.02     31.07 o 
   0  22   3      322.55      338.39     19.44 o 
   1  22   3      428.42      411.10     20.37 o 
   2  22   3      281.95      266.01     21.60 o 
   3  22   3       87.41      150.11     19.54 o 
   4  22   3       31.51       64.55     16.48 o 
   5  22   3       26.15       62.72     16.24 o 
   6  22   3      204.65      178.51     20.63 o 
   7  22   3       35.88       33.90     19.81 o 
  -6  23   3      144.36      157.75     26.94 o 
  -5  23   3      104.45       42.19     21.94 o 
  -4  23   3       44.67       55.59     16.74 o 
  -3  23   3      175.50      139.60     29.91 o 
  -2  23   3      306.76      313.47     23.81 o 
  -1  23   3       14.66       26.15     12.46 o 
   0  23   3      359.22      350.58     30.37 o 
   1  23   3       14.21       38.07     12.83 o 
   2  23   3      304.72      267.94     32.08 o 
   3  23   3      177.31      164.46     20.89 o 
   4  23   3       41.91       66.94     16.76 o 
   5  23   3      101.27       66.99     16.81 o 
   6  23   3      141.67      169.74     21.90 o 
  -4  24   3       32.08       37.10     18.38 o 
  -3  24   3      300.52      329.33     27.77 o 
  -2  24   3       46.15      150.51     18.36 o 
  -1  24   3      237.95      240.11     21.18 o 
   0  24   3      959.16     1026.76     32.18 o 
   1  24   3      231.05      214.36     20.43 o 
   2  24   3       46.90      137.71     18.51 o 
   3  24   3      303.66      293.40     26.34 o 
   4  24   3       33.87       45.97     16.51 o 
  -3  25   3      126.25       87.47     18.20 o 
  -2  25   3      132.79      157.08     19.53 o 
  -1  25   3      770.00      791.70     36.20 o 
   0  25   3      374.58      302.97     19.14 o 
   1  25   3      775.37      803.78     36.56 o 
   2  25   3      132.54      139.36     18.98 o 
   3  25   3      124.73      121.88     19.32 o 
   0   0   4    69516.44    71265.12   1446.69 o 
   1   0   4    15129.75    14254.20    199.75 o 
   2   0   4    15078.27    14262.17    326.87 o 
   3   0   4    13259.42    12559.63    362.48 o 
   4   0   4     2351.34     2521.06     84.26 o 
   5   0   4     1631.21     1209.50     65.89 o 
   6   0   4      106.79      411.02     28.73 o 
   7   0   4     1056.61     1182.19     54.25 o 
   8   0   4       97.28      309.09     30.97 o 
   9   0   4      279.56      505.09     62.44 o 
  10   0   4     2366.31     1946.34     86.71 o 
  11   0   4      607.39      565.18     50.77 o 
  12   0   4        5.76       10.13     18.85 o 
  13   0   4      889.26      920.19    107.85 o 
  14   0   4      105.30       72.40     42.18 o 
 -14   1   4      126.42      170.94     40.82 o 
 -13   1   4      128.89      143.77     48.18 o 
 -12   1   4       88.83      199.83     33.48 o 
 -11   1   4      223.51      431.81     43.56 o 
 -10   1   4      594.80      521.90     46.43 o 
  -9   1   4      867.73     1232.07     65.59 o 
  -8   1   4     1278.17     1156.97     56.61 o 
  -7   1   4      626.02      842.06     44.29 o 
  -6   1   4     2379.18     2162.17     79.94 o 
  -5   1   4     1989.30     1673.66     62.91 o 
  -4   1   4     6085.16     5748.81    174.86 o 
  -3   1   4      235.47      303.44     18.33 o 
  -2   1   4     1401.61     1302.91     56.20 o 
  -1   1   4    24015.23    23166.89    322.74 o 
   0   1   4     8460.15     8540.63    116.24 o 
   1   1   4    23945.32    23047.03    289.01 o 
   2   1   4     1471.71     1292.86     32.12 o 
   3   1   4      215.05      242.49     17.33 o 
   4   1   4     6160.61     5815.67    177.05 o 
   5   1   4     1978.05     1664.47     62.73 o 
   6   1   4     2379.29     2111.07    158.48 o 
   7   1   4      603.49      770.09     90.45 o 
   8   1   4     1274.73     1303.90     61.14 o 
   9   1   4      871.23     1248.20     62.64 o 
  10   1   4      611.60      585.12     49.25 o 
  11   1   4      231.04      449.45     90.03 o 
  12   1   4       92.54      213.02     27.51 o 
  13   1   4      134.98      191.72     53.47 o 
  14   1   4      118.71      205.40     56.07 o 
 -14   2   4      125.75       82.19     57.33 o 
 -13   2   4      194.20      239.57     41.80 o 
 -12   2   4      690.49      648.65    110.75 o 
 -11   2   4      843.22      767.73     59.06 o 
 -10   2   4      393.68      327.09     36.87 o 
  -9   2   4     4042.42     3822.07    136.99 o 
  -8   2   4      533.10      718.81     45.20 o 
  -7   2   4      664.26      655.21     38.44 o 
  -6   2   4     1947.30     1891.20     82.48 o 
  -5   2   4     3623.65     3481.62    120.38 o 
  -4   2   4      594.22      544.31     58.75 o 
  -3   2   4     2800.00     2693.92     91.97 o 
  -2   2   4     2171.55     2374.68     43.08 o 
  -1   2   4    15729.08    15464.84    200.02 o 
   0   2   4    64062.07    65972.98    948.22 o 
   1   2   4    15700.58    15430.91    197.09 o 
   2   2   4     2163.53     2322.93     45.90 o 
   3   2   4     2735.67     2564.53     49.69 o 
   4   2   4      638.04      585.06     22.41 o 
   5   2   4     3661.47     3609.16     94.53 o 
   6   2   4     1919.95     1909.67    122.00 o 
   7   2   4      649.40      642.37     37.65 o 
   8   2   4      551.90      731.00    103.97 o 
   9   2   4     3963.52     3813.69    109.84 o 
  10   2   4      393.60      376.45     30.62 o 
  11   2   4      822.92      837.68     44.94 o 
  12   2   4      686.03      557.70     41.93 o 
  13   2   4      195.81      258.36     60.56 o 
  14   2   4      126.52      121.15     48.53 o 
 -14   3   4      224.58      153.89     37.53 o 
 -13   3   4      238.79      228.59     56.91 o 
 -12   3   4      105.75      265.44     32.35 o 
 -11   3   4      168.63      173.96     23.84 o 
 -10   3   4     2538.83     2197.72     75.77 o 
  -9   3   4     1978.34     2065.02     84.32 o 
  -8   3   4      985.94     1235.12     57.99 o 
  -7   3   4     1271.05     1213.93     55.35 o 
  -6   3   4        8.71      159.06     19.28 o 
  -5   3   4     9975.53     9997.95    302.17 o 
  -4   3   4      851.51      765.05     41.76 o 
  -3   3   4     3613.02     3687.73     73.66 o 
  -2   3   4     2857.07     2625.99     40.72 o 
  -1   3   4    17740.14    16728.54    215.30 o 
   0   3   4    14163.83    13284.70    191.92 o 
   1   3   4    17577.45    16505.19    195.02 o 
   2   3   4     2938.62     2795.91     43.86 o 
   3   3   4     3694.02     3783.85     72.93 o 
   4   3   4      835.53      754.93     27.01 o 
   5   3   4    10143.92    10236.88    245.18 o 
   6   3   4        8.22       93.86     12.62 o 
   7   3   4     1251.64     1173.16     43.32 o 
   8   3   4      948.69     1153.70     45.14 o 
   9   3   4     1975.55     1943.31     67.95 o 
  10   3   4     2464.77     2201.53     74.66 o 
  11   3   4      169.14      123.43     21.60 o 
  12   3   4      109.28      215.69     34.60 o 
  13   3   4      245.16      304.02     64.12 o 
  14   3   4      224.72      209.51     57.11 o 
 -14   4   4       50.13      196.65     47.72 o 
 -13   4   4       61.72       -3.69     23.52 o 
 -12   4   4       10.82       39.83     18.97 o 
 -11   4   4       56.60       90.44     20.36 o 
 -10   4   4       87.25      392.26     40.68 o 
  -9   4   4      472.11      623.62     35.46 o 
  -8   4   4      340.47      567.23     32.18 o 
  -7   4   4      905.52      881.73     36.96 o 
  -6   4   4      643.54      648.49     28.98 o 
  -5   4   4      164.55      236.89     19.15 o 
  -4   4   4     5876.66     6007.48    118.26 o 
  -3   4   4     7566.62     7578.57    126.11 o 
  -2   4   4      756.65      893.35     30.86 o 
  -1   4   4     9638.29     9118.63    121.06 o 
   0   4   4    12983.08    12445.26    180.91 o 
   1   4   4     9753.08     9314.41    120.81 o 
   2   4   4      784.79      861.08     21.82 o 
   3   4   4     7495.50     7321.54    140.60 o 
   4   4   4     5935.07     6158.21    105.36 o 
   5   4   4      159.68      219.91     12.15 o 
   6   4   4      627.45      640.72     33.44 o 
   7   4   4      911.46      831.32     35.21 o 
   8   4   4      338.51      599.22     70.42 o 
   9   4   4      487.44      642.33     43.52 o 
  10   4   4       86.11      484.41     36.96 o 
  11   4   4       68.40      135.26     21.91 o 
  12   4   4       13.24       39.68     20.79 o 
  13   4   4       59.06       54.24     36.55 o 
  14   4   4       46.06      197.94     59.21 o 
 -14   5   4      151.16      179.21     96.10 o 
 -13   5   4      129.50      234.14     41.45 o 
 -12   5   4      154.57      217.53     97.55 o 
 -11   5   4      133.40      124.58     22.37 o 
 -10   5   4      466.83      335.30     30.49 o 
  -9   5   4      629.72     1090.49     60.23 o 
  -8   5   4      182.04      178.18     20.31 o 
  -7   5   4      240.94      273.06     19.95 o 
  -6   5   4      450.53      480.89     22.75 o 
  -5   5   4      680.31      908.02     25.11 o 
  -4   5   4     6845.64     7235.57    155.56 o 
  -3   5   4     1675.69     1686.81     32.54 o 
  -2   5   4     7192.69     6717.74    102.30 o 
  -1   5   4    11761.23    11486.26    151.09 o 
   0   5   4     2534.86     2376.12     36.40 o 
   1   5   4    11779.08    11565.25    151.01 o 
   2   5   4     7066.27     6660.96    104.94 o 
   3   5   4     1642.75     1620.96     29.14 o 
   4   5   4     6766.09     7062.40    136.71 o 
   5   5   4      634.06      890.53     21.54 o 
   6   5   4      419.85      467.48     17.17 o 
   7   5   4      259.16      299.07     19.92 o 
   8   5   4      169.89      157.52     19.25 o 
   9   5   4      636.42      973.55     44.52 o 
  10   5   4      461.52      344.04     30.16 o 
  11   5   4      139.67      138.04     22.07 o 
  12   5   4      158.78      195.84     27.45 o 
  13   5   4      124.77      212.82     57.14 o 
  14   5   4      150.14      311.09     67.86 o 
 -14   6   4      142.37      217.79     45.61 o 
 -13   6   4        4.34        1.27     24.33 o 
 -12   6   4      308.97      372.24     77.08 o 
 -11   6   4       59.40      101.35     23.81 o 
 -10   6   4      202.45      449.61     40.53 o 
  -9   6   4      425.17      719.28     34.16 o 
  -8   6   4       21.07      301.25     22.71 o 
  -7   6   4      239.26      365.13     31.45 o 
  -6   6   4       67.80      261.15     14.07 o 
  -5   6   4     3095.36     2973.95     73.12 o 
  -4   6   4     1212.24     1578.53     42.34 o 
  -3   6   4     1633.56     1793.37     33.59 o 
  -2   6   4      381.44      470.38     12.06 o 
  -1   6   4     2769.06     3132.48     44.01 o 
   0   6   4     1380.65     1275.69     20.68 o 
   1   6   4     2724.72     3052.29     45.47 o 
   2   6   4      422.93      467.05     19.47 o 
   3   6   4     1678.81     1820.46     30.92 o 
   4   6   4     1200.42     1475.26     49.97 o 
   5   6   4     3080.36     3075.62     94.21 o 
   6   6   4       75.98      241.14     14.28 o 
   7   6   4      236.03      376.59     22.54 o 
   8   6   4       18.51      263.26     34.67 o 
   9   6   4      403.26      703.76     33.01 o 
  10   6   4      196.99      407.10     28.43 o 
  11   6   4       52.87       44.73     29.19 o 
  12   6   4      311.86      349.33     34.90 o 
  13   6   4        3.95       56.01     38.19 o 
  14   6   4      141.70      132.31     50.66 o 
 -13   7   4      236.66      329.62     79.21 o 
 -12   7   4      272.35      350.78     76.44 o 
 -11   7   4       62.82      171.93     33.20 o 
 -10   7   4      152.63      135.50     22.00 o 
  -9   7   4       10.39      379.60     31.98 o 
  -8   7   4      568.86      505.35     28.79 o 
  -7   7   4      262.52      385.17     24.62 o 
  -6   7   4      453.83      538.13     22.81 o 
  -5   7   4     5320.99     5096.36    116.54 o 
  -4   7   4      256.15      632.97     16.81 o 
  -3   7   4     4481.04     4851.89     77.24 o 
  -2   7   4      754.27      726.53     18.33 o 
  -1   7   4     4013.23     3849.86     54.03 o 
   0   7   4     5055.44     5063.64     74.14 o 
   1   7   4     4028.76     3832.15     59.98 o 
   2   7   4      797.98      794.38     17.67 o 
   3   7   4     4543.73     4880.42     80.75 o 
   4   7   4      268.25      695.79     21.96 o 
   5   7   4     5359.00     5076.42    102.42 o 
   6   7   4      484.87      597.69     18.03 o 
   7   7   4      273.49      424.55     23.77 o 
   8   7   4      575.55      524.11     37.25 o 
   9   7   4       10.90      362.34     25.38 o 
  10   7   4      165.64      156.11     21.40 o 
  11   7   4       61.81      175.53     25.09 o 
  12   7   4      271.97      377.02     47.28 o 
  13   7   4      227.11      343.47     64.35 o 
 -13   8   4      100.48      199.06     39.86 o 
 -12   8   4      276.68      332.38     44.03 o 
 -11   8   4      592.67      565.60     41.99 o 
 -10   8   4        4.33       26.73     14.22 o 
  -9   8   4     1950.59     1670.00     62.78 o 
  -8   8   4      613.47      611.82     41.62 o 
  -7   8   4       18.00       39.06     15.94 o 
  -6   8   4      473.96      421.99     22.21 o 
  -5   8   4     2098.30     1995.10     59.54 o 
  -4   8   4      255.08      546.20     14.79 o 
  -3   8   4     2141.35     1948.43     35.13 o 
  -2   8   4      646.20      598.20     15.24 o 
  -1   8   4     1494.83     1419.06     22.50 o 
   0   8   4      488.89      732.14     15.63 o 
   1   8   4     1547.88     1487.69     26.73 o 
   2   8   4      669.09      619.84     13.63 o 
   3   8   4     2097.20     1913.90     36.22 o 
   4   8   4      229.30      500.99     14.46 o 
   5   8   4     2084.88     2005.02     47.15 o 
   6   8   4      478.80      460.89     19.25 o 
   7   8   4       15.87       41.03     13.34 o 
   8   8   4      632.64      681.02     34.61 o 
   9   8   4     1927.72     1678.91     62.70 o 
  10   8   4        3.73       31.19     15.54 o 
  11   8   4      602.41      579.12     41.73 o 
  12   8   4      281.53      309.09     41.93 o 
  13   8   4      102.18      246.87     56.69 o 
 -13   9   4       89.20      173.20     64.89 o 
 -12   9   4       97.95      196.66     37.03 o 
 -11   9   4      124.94      176.52     35.21 o 
 -10   9   4      210.08      240.21     36.92 o 
  -9   9   4      578.73      620.79     52.76 o 
  -8   9   4      623.77      636.44     39.83 o 
  -7   9   4      441.01      779.66     39.43 o 
  -6   9   4     1320.22     1464.10     58.45 o 
  -5   9   4     3798.15     3867.25     81.02 o 
  -4   9   4       90.95      161.00      7.93 o 
  -3   9   4      467.50      520.74     14.43 o 
  -2   9   4     1508.76     1399.33     25.68 o 
  -1   9   4     1951.61     2078.41     32.54 o 
   0   9   4      870.56     1024.11     20.31 o 
   1   9   4     1974.10     2082.75     49.77 o 
   2   9   4     1460.76     1342.27     23.15 o 
   3   9   4      445.74      473.30     14.50 o 
   4   9   4       94.85      178.25      9.18 o 
   5   9   4     3885.25     4013.10    107.59 o 
   6   9   4     1297.75     1421.38     75.89 o 
   7   9   4      441.74      753.93     31.51 o 
   8   9   4      637.11      793.95     34.19 o 
   9   9   4      581.08      587.70     36.21 o 
  10   9   4      223.21      281.68     30.19 o 
  11   9   4      120.15      149.28     31.37 o 
  12   9   4       92.19      107.77     30.19 o 
  13   9   4       90.60      226.25     56.37 o 
 -13  10   4      466.43      387.84     58.77 o 
 -12  10   4      252.74      370.11     47.58 o 
 -11  10   4      109.46      208.91     36.29 o 
 -10  10   4      537.72      449.64     47.77 o 
  -9  10   4      928.51      879.30     65.50 o 
  -8  10   4       97.48      145.47     27.15 o 
  -7  10   4      861.54      925.75     45.52 o 
  -6  10   4     1407.84     1450.57     48.62 o 
  -5  10   4        5.94      189.79      9.97 o 
  -4  10   4      671.63      684.56     18.76 o 
  -3  10   4      601.21      909.52     34.04 o 
  -2  10   4     3115.26     3199.99     52.16 o 
  -1  10   4     4054.92     3941.23     57.16 o 
   0  10   4      677.93      744.05     17.54 o 
   1  10   4     4109.03     3928.25     60.90 o 
   2  10   4     3185.93     3323.98     53.26 o 
   3  10   4      628.03      995.28     24.79 o 
   4  10   4      678.40      655.81     16.13 o 
   5  10   4        6.33      189.04     13.97 o 
   6  10   4     1384.03     1411.60     45.54 o 
   7  10   4      838.63      943.70     36.32 o 
   8  10   4       96.30      168.48     18.79 o 
   9  10   4      911.51      756.22     37.51 o 
  10  10   4      542.07      382.16     34.13 o 
  11  10   4      101.03      228.35     28.92 o 
  12  10   4      248.46      291.59     44.93 o 
  13  10   4      471.95      294.90     62.84 o 
 -12  11   4      212.75      253.57     42.85 o 
 -11  11   4       12.57      121.06     47.00 o 
 -10  11   4      173.52      177.92     32.85 o 
  -9  11   4      373.81      290.57     38.95 o 
  -8  11   4      216.46      170.96     30.93 o 
  -7  11   4       96.21       74.60     18.68 o 
  -6  11   4      192.68      268.59     20.57 o 
  -5  11   4      940.45     1329.10     40.05 o 
  -4  11   4      114.66      143.45     10.50 o 
  -3  11   4     1142.20     1087.51     23.20 o 
  -2  11   4     1774.80     1755.42     34.92 o 
  -1  11   4      260.06      291.78     11.33 o 
   0  11   4      111.73      150.52      8.61 o 
   1  11   4      262.91      267.09     10.71 o 
   2  11   4     1757.37     1808.40     29.23 o 
   3  11   4     1161.01     1135.59     26.05 o 
   4  11   4      124.04      115.22     11.92 o 
   5  11   4      931.72     1257.67     35.19 o 
   6  11   4      195.72      279.97     25.95 o 
   7  11   4       87.12      119.06     29.94 o 
   8  11   4      214.48      167.76     24.07 o 
   9  11   4      364.27      296.88     36.10 o 
  10  11   4      176.06      170.07     24.56 o 
  11  11   4       11.31      113.64     23.17 o 
  12  11   4      212.44      234.36     70.42 o 
 -12  12   4      370.58      380.04     50.82 o 
 -11  12   4      165.75       83.77     29.51 o 
 -10  12   4      108.63       71.57     27.14 o 
  -9  12   4       22.38       52.44     23.19 o 
  -8  12   4      934.55      714.87     96.38 o 
  -7  12   4      627.16      594.63     49.90 o 
  -6  12   4      260.72      254.48     21.36 o 
  -5  12   4      186.85      674.21     31.47 o 
  -4  12   4      242.77      271.70     14.00 o 
  -3  12   4      857.40      847.79     22.40 o 
  -2  12   4     1241.47     1323.29     25.41 o 
  -1  12   4     1047.48      934.78     20.73 o 
   0  12   4       88.36      109.97      8.09 o 
   1  12   4     1035.00      975.76     21.82 o 
   2  12   4     1218.95     1275.66     23.12 o 
   3  12   4      833.74      787.41     25.72 o 
   4  12   4      243.19      309.98     16.89 o 
   5  12   4      179.13      669.29     40.54 o 
   6  12   4      276.08      214.77     21.26 o 
   7  12   4      627.54      577.78     36.24 o 
   8  12   4      953.19      758.41     59.73 o 
   9  12   4       26.42       19.97     18.72 o 
  10  12   4       97.15       41.42     22.96 o 
  11  12   4      172.93      119.80     30.34 o 
  12  12   4      380.16      204.26     58.82 o 
 -12  13   4      102.28      234.27     44.18 o 
 -11  13   4       67.33       17.24     63.34 o 
 -10  13   4      232.70      339.28     44.91 o 
  -9  13   4       48.81      272.54     39.75 o 
  -8  13   4      198.06      200.44     32.93 o 
  -7  13   4      468.12      481.37     45.60 o 
  -6  13   4      279.66      326.93     20.33 o 
  -5  13   4     6169.42     5515.21     96.84 o 
  -4  13   4     2865.56     2398.01     53.17 o 
  -3  13   4     1218.51     1234.81     29.57 o 
  -2  13   4      440.92      396.09     13.36 o 
  -1  13   4      290.11      293.46     12.54 o 
   0  13   4      304.32      358.18     13.24 o 
   1  13   4      300.98      321.27     15.70 o 
   2  13   4      449.65      384.44     11.63 o 
   3  13   4     1211.57     1165.72     30.18 o 
   4  13   4     2855.08     2332.09     55.89 o 
   5  13   4     6171.03     5470.14    112.50 o 
   6  13   4      266.56      356.45     23.62 o 
   7  13   4      464.22      489.20     35.53 o 
   8  13   4      185.28      182.50     43.42 o 
   9  13   4       49.35      310.41     38.36 o 
  10  13   4      223.00      307.84     40.05 o 
  11  13   4       65.43       39.69     31.05 o 
  12  13   4      108.94      224.26     62.16 o 
 -12  14   4       65.94      105.20     37.75 o 
 -11  14   4      230.36      216.39     39.73 o 
 -10  14   4      138.60       89.17     32.40 o 
  -9  14   4      582.32      713.08     61.70 o 
  -8  14   4      154.15      147.68     31.35 o 
  -7  14   4      331.95      398.57     42.56 o 
  -6  14   4      587.35      778.53     47.16 o 
  -5  14   4       49.67      110.60     12.00 o 
  -4  14   4      871.68     1022.02     43.24 o 
  -3  14   4      862.94      843.95     24.19 o 
  -2  14   4       18.51       96.81      7.12 o 
  -1  14   4      486.99      540.83     17.75 o 
   0  14   4     1413.38     1158.32     26.12 o 
   1  14   4      495.82      559.60     18.56 o 
   2  14   4       21.54       77.54      7.28 o 
   3  14   4      832.24      796.65     24.24 o 
   4  14   4      892.90      986.68     31.44 o 
   5  14   4       49.46      116.10     16.79 o 
   6  14   4      610.38      797.83     34.28 o 
   7  14   4      344.17      314.01     23.16 o 
   8  14   4      145.44      115.18     27.09 o 
   9  14   4      594.31      718.31     72.35 o 
  10  14   4      136.65      100.05     38.39 o 
  11  14   4      222.75      227.38     38.43 o 
  12  14   4       62.50      101.30     49.57 o 
 -11  15   4      176.38      157.37     38.16 o 
 -10  15   4        2.81      -22.87     22.38 o 
  -9  15   4      152.95       40.72     25.92 o 
  -8  15   4      180.84      308.78     41.95 o 
  -7  15   4        8.99       82.17     20.03 o 
  -6  15   4     1037.78      998.53     36.53 o 
  -5  15   4     1720.47     1469.73     46.08 o 
  -4  15   4      492.61      604.01     30.65 o 
  -3  15   4      828.69      731.05     29.42 o 
  -2  15   4     1713.40     1503.99     37.74 o 
  -1  15   4      316.82      322.38     14.73 o 
   0  15   4      161.04      154.44     11.07 o 
   1  15   4      308.63      296.19     15.96 o 
   2  15   4     1703.23     1502.25     34.11 o 
   3  15   4      836.13      761.68     24.51 o 
   4  15   4      495.32      675.18     35.75 o 
   5  15   4     1775.15     1543.14     42.26 o 
   6  15   4     1016.85      962.25     30.08 o 
   7  15   4       11.12       89.23     27.99 o 
   8  15   4      181.60      322.57     39.43 o 
   9  15   4      156.19      113.13     43.55 o 
  10  15   4        2.12       13.21     22.15 o 
  11  15   4      176.87      191.52     37.12 o 
 -11  16   4       91.85       77.91     33.93 o 
 -10  16   4      121.24      241.03     41.75 o 
  -9  16   4      464.19      423.04     50.25 o 
  -8  16   4       28.39       47.32     25.96 o 
  -7  16   4       23.68        9.66     15.56 o 
  -6  16   4      390.37      390.60     23.33 o 
  -5  16   4     1524.93     1244.04     41.66 o 
  -4  16   4      532.90      526.16     49.21 o 
  -3  16   4      241.03      249.83     17.39 o 
  -2  16   4      411.06      504.06     41.52 o 
  -1  16   4      226.52      246.62     16.67 o 
   0  16   4      112.07      141.32     10.87 o 
   1  16   4      207.89      225.62     13.64 o 
   2  16   4      420.43      452.34     26.73 o 
   3  16   4      250.86      221.87     17.23 o 
   4  16   4      525.77      554.62     27.86 o 
   5  16   4     1527.30     1225.76     37.39 o 
   6  16   4      383.09      390.14     20.44 o 
   7  16   4       26.82       34.62     15.66 o 
   8  16   4       29.70       64.66     24.68 o 
   9  16   4      461.21      457.55     49.77 o 
  10  16   4      125.37      223.54     38.26 o 
  11  16   4       92.70      155.11     54.98 o 
 -10  17   4      202.89      296.23     45.57 o 
  -9  17   4      292.98      355.82     71.59 o 
  -8  17   4      211.64       92.91     29.53 o 
  -7  17   4      179.10      212.61     26.09 o 
  -6  17   4      577.80      632.36     49.55 o 
  -5  17   4       69.21      186.68     18.75 o 
  -4  17   4       84.50      201.30     19.54 o 
  -3  17   4      445.29      476.02     23.95 o 
  -2  17   4      318.36      395.28     21.98 o 
  -1  17   4     1722.40     1562.00     37.66 o 
   0  17   4      109.61      193.79     16.80 o 
   1  17   4     1725.97     1613.76     37.81 o 
   2  17   4      336.75      367.98     15.82 o 
   3  17   4      438.14      475.24     24.70 o 
   4  17   4       93.18      251.84     18.81 o 
   5  17   4       75.47      188.11     17.56 o 
   6  17   4      596.48      639.57     31.88 o 
   7  17   4      184.11      235.74     37.90 o 
   8  17   4      211.39      201.04     34.38 o 
   9  17   4      286.24      486.62     51.55 o 
  10  17   4      205.87      304.88     47.34 o 
 -10  18   4      247.24      319.67     77.01 o 
  -9  18   4      262.96      234.89     40.95 o 
  -8  18   4      346.53      400.09     78.33 o 
  -7  18   4      271.36      248.30     28.39 o 
  -6  18   4      512.07      500.44     27.73 o 
  -5  18   4      588.18      567.45     35.66 o 
  -4  18   4      313.90      289.57     22.92 o 
  -3  18   4      449.48      451.39     27.84 o 
  -2  18   4       29.84       33.36     10.58 o 
  -1  18   4      320.84      324.35     20.55 o 
   0  18   4     1736.79     1427.51     35.95 o 
   1  18   4      326.20      336.98     17.13 o 
   2  18   4       33.64       27.77     10.01 o 
   3  18   4      465.46      463.11     36.97 o 
   4  18   4      299.79      294.70     25.46 o 
   5  18   4      589.01      502.12     33.63 o 
   6  18   4      521.44      561.72     28.12 o 
   7  18   4      273.87      271.36     37.73 o 
   8  18   4      349.59      414.87     47.93 o 
   9  18   4      271.13      361.56    100.40 o 
  10  18   4      245.23      331.67     50.52 o 
  -9  19   4       33.66       71.15     37.23 o 
  -8  19   4       62.30       46.25     28.81 o 
  -7  19   4       54.48      159.15     25.44 o 
  -6  19   4        5.29       71.51     14.40 o 
  -5  19   4      114.52      181.84     24.31 o 
  -4  19   4      564.90      417.27     32.24 o 
  -3  19   4      112.59      152.31     18.51 o 
  -2  19   4      155.16      185.23     17.23 o 
  -1  19   4      679.30      592.94     22.80 o 
   0  19   4      273.41      289.95     17.07 o 
   1  19   4      675.92      570.68     22.28 o 
   2  19   4      150.91      178.05     17.20 o 
   3  19   4      104.51      182.72     19.20 o 
   4  19   4      561.59      467.17     28.64 o 
   5  19   4      123.95      165.77     18.62 o 
   6  19   4        6.05       50.46     13.07 o 
   7  19   4       49.15       91.76     20.66 o 
   8  19   4       67.20      100.11     31.23 o 
   9  19   4       32.69      114.94     33.69 o 
  -8  20   4      355.87      318.54     91.92 o 
  -7  20   4      320.44      222.49     29.48 o 
  -6  20   4      257.80      344.98     27.93 o 
  -5  20   4       25.60       16.11     12.78 o 
  -4  20   4      268.41      291.38     24.48 o 
  -3  20   4       57.96       75.25     19.18 o 
  -2  20   4      172.16      186.59     17.60 o 
  -1  20   4      632.65      810.91     26.67 o 
   0  20   4      691.02      900.85     28.14 o 
   1  20   4      645.62      726.97     30.69 o 
   2  20   4      167.69      163.03     17.02 o 
   3  20   4       52.63       26.90     16.04 o 
   4  20   4      273.02      335.34     25.42 o 
   5  20   4       26.26       26.94     12.76 o 
   6  20   4      255.41      276.56     34.11 o 
   7  20   4      318.55      242.57     29.08 o 
   8  20   4      362.70      301.25     33.15 o 
  -8  21   4      225.19      343.06     46.18 o 
  -7  21   4       87.44      137.30     26.01 o 
  -6  21   4      157.89      200.63     21.15 o 
  -5  21   4      174.40      305.67     30.03 o 
  -4  21   4       24.31       19.49     14.42 o 
  -3  21   4      738.40      684.04     34.29 o 
  -2  21   4      129.23       63.80     13.59 o 
  -1  21   4      699.96      675.83     28.65 o 
   0  21   4      635.52      530.94     22.98 o 
   1  21   4      701.52      695.64     29.68 o 
   2  21   4      128.10       87.84     14.31 o 
   3  21   4      738.68      688.62     35.24 o 
   4  21   4       22.40       25.58     13.28 o 
   5  21   4      173.82      288.85     24.71 o 
   6  21   4      158.64      166.25     19.31 o 
   7  21   4       93.34       96.74     23.23 o 
   8  21   4      227.12      369.92     53.40 o 
  -7  22   4      105.96      100.25     25.56 o 
  -6  22   4        9.98        4.27     13.39 o 
  -5  22   4       15.98       19.97     14.07 o 
  -4  22   4       89.45       70.51     16.46 o 
  -3  22   4       13.90        1.56     11.92 o 
  -2  22   4      341.93      307.53     22.94 o 
  -1  22   4      215.45      205.24     14.93 o 
   0  22   4      317.40      593.27     24.47 o 
   1  22   4      214.38      211.75     15.44 o 
   2  22   4      350.49      307.84     23.02 o 
   3  22   4       13.56       15.75     12.92 o 
   4  22   4       92.95      118.29     18.52 o 
   5  22   4       14.53        8.82     13.53 o 
   6  22   4        9.38        8.97     13.17 o 
   7  22   4      108.54       72.12     22.60 o 
  -6  23   4      208.95      199.32     22.18 o 
  -5  23   4       12.78       22.11     14.85 o 
  -4  23   4      194.81      150.88     20.56 o 
  -3  23   4      304.05      342.82     33.37 o 
  -2  23   4       13.37       30.57     12.95 o 
  -1  23   4      123.61      177.55     28.34 o 
   0  23   4      164.31      196.12     15.58 o 
   1  23   4      120.32      200.05     19.22 o 
   2  23   4       14.26       26.56     13.28 o 
   3  23   4      304.52      325.78     37.67 o 
   4  23   4      198.13      186.83     21.94 o 
   5  23   4       12.34       27.86     15.04 o 
   6  23   4      203.99      191.03     24.25 o 
  -4  24   4       41.51       64.46     17.88 o 
  -3  24   4        6.38       16.39     14.53 o 
  -2  24   4      189.03      193.27     20.53 o 
  -1  24   4      176.65      187.76     20.03 o 
   0  24   4      350.33      251.32     20.70 o 
   1  24   4      183.70      214.95     23.05 o 
   2  24   4      186.16      202.82     20.73 o 
   3  24   4        5.19       14.50     13.93 o 
   4  24   4       43.85       70.68     17.57 o 
  -2  25   4      106.90      139.41     18.66 o 
  -1  25   4      232.55      203.08     24.50 o 
   0  25   4      109.85      105.34     13.22 o 
   1  25   4      233.49      183.70     20.36 o 
   2  25   4      108.26      156.32     29.16 o 
   1   0   5     4622.64     5407.18    125.63 o 
   2   0   5     2850.69     2502.95     52.05 o 
   3   0   5    12185.09    10957.34    317.47 o 
   4   0   5      234.19      725.57     38.66 o 
   5   0   5     1269.21     1339.25     53.56 o 
   6   0   5        6.21      100.58     22.93 o 
   7   0   5     1423.40     1262.22     56.73 o 
   8   0   5      551.12      857.36     46.57 o 
   9   0   5      760.84      601.69     43.85 o 
  10   0   5      210.05      477.04     43.37 o 
  11   0   5      283.65      299.48     37.32 o 
  12   0   5       21.79      169.53     48.82 o 
  13   0   5       17.99      131.59     48.09 o 
  14   0   5     1510.13     1080.84    120.23 o 
 -14   1   5        8.11       16.37     25.40 o 
 -13   1   5      404.14      436.97     76.64 o 
 -12   1   5      114.98      368.25     64.46 o 
 -11   1   5       33.47       96.90     25.18 o 
 -10   1   5      105.41      148.75     35.65 o 
  -9   1   5     1033.57     1220.34     74.05 o 
  -8   1   5     5237.11     4785.15    171.33 o 
  -7   1   5     1350.45     1250.22     56.03 o 
  -6   1   5     1035.79      951.04     44.53 o 
  -5   1   5     2840.36     2585.86     88.85 o 
  -4   1   5     1744.13     1750.95     61.89 o 
  -3   1   5     4306.87     3896.83    120.57 o 
  -2   1   5     1672.64     1638.31     30.22 o 
  -1   1   5    97638.93   101127.28   1503.80 o 
   0   1   5    21981.58    21495.32    290.02 o 
   1   1   5    97146.55    99776.82   1258.68 o 
   2   1   5     1606.59     1533.09     34.65 o 
   3   1   5     4258.15     3944.07     81.86 o 
   4   1   5     1753.40     1755.86     83.78 o 
   5   1   5     2939.66     2522.72     87.33 o 
   6   1   5      995.41      949.48     48.27 o 
   7   1   5     1341.18     1234.83     55.98 o 
   8   1   5     5238.84     4849.24    163.06 o 
   9   1   5     1037.47     1170.53     82.02 o 
  10   1   5      105.26      117.23     25.85 o 
  11   1   5       37.76       57.21     17.37 o 
  12   1   5      113.19      356.97     63.61 o 
  13   1   5      406.53      386.24     70.42 o 
  14   1   5       10.26       24.31     39.64 o 
 -14   2   5       39.31       14.80     25.78 o 
 -13   2   5      187.50      201.62     37.98 o 
 -12   2   5      319.44      320.32     63.13 o 
 -11   2   5      161.04      281.20     36.03 o 
 -10   2   5     1630.64     1439.13     71.65 o 
  -9   2   5     4780.82     4318.58    150.51 o 
  -8   2   5      222.26      517.25     40.53 o 
  -7   2   5      382.18      483.30     33.97 o 
  -6   2   5      608.28      758.27     37.97 o 
  -5   2   5      651.27      908.79     64.31 o 
  -4   2   5       36.04      169.39     15.52 o 
  -3   2   5     1421.38     1300.43     47.02 o 
  -2   2   5     1962.58     1784.69     32.26 o 
  -1   2   5    36441.32    36286.42    487.20 o 
   0   2   5    25108.11    24629.24    332.33 o 
   1   2   5    36459.43    36301.24    462.56 o 
   2   2   5     2023.93     1800.00     29.37 o 
   3   2   5     1451.94     1349.99     31.55 o 
   4   2   5       32.95      154.05     11.72 o 
   5   2   5      638.71      942.04     32.66 o 
   6   2   5      604.85      716.22     31.07 o 
   7   2   5      393.14      448.53     24.89 o 
   8   2   5      226.58      538.70     67.22 o 
   9   2   5     4870.88     4223.35    119.52 o 
  10   2   5     1656.75     1475.32     56.11 o 
  11   2   5      152.81      248.60     35.35 o 
  12   2   5      320.13      470.69     71.58 o 
  13   2   5      187.95      123.94     47.33 o 
  14   2   5       41.59      -16.48     33.96 o 
 -14   3   5       96.88      183.09     38.47 o 
 -13   3   5      116.30       86.37     33.54 o 
 -12   3   5       94.03       40.39     24.57 o 
 -11   3   5      140.28      189.26     25.21 o 
 -10   3   5     1124.41      964.49     56.07 o 
  -9   3   5      200.53      355.92     37.37 o 
  -8   3   5     2555.24     2316.60     92.19 o 
  -7   3   5       54.48      222.79     24.09 o 
  -6   3   5     3724.31     3242.49    111.56 o 
  -5   3   5      616.03      656.47     36.61 o 
  -4   3   5     2090.91     2066.91     58.61 o 
  -3   3   5      250.55      666.07     21.15 o 
  -2   3   5      756.11      669.51     13.27 o 
  -1   3   5    10921.20    11482.99    219.08 o 
   0   3   5     2177.46     2334.73     36.68 o 
   1   3   5    10879.40    11518.43    215.06 o 
   2   3   5      776.88      667.91     13.38 o 
   3   3   5      251.94      669.23     27.73 o 
   4   3   5     2075.45     2054.70     47.63 o 
   5   3   5      600.00      713.61     27.80 o 
   6   3   5     3755.82     3349.56     90.79 o 
   7   3   5       61.16      221.86     19.39 o 
   8   3   5     2579.69     2505.94     75.85 o 
   9   3   5      198.51      270.92     24.65 o 
  10   3   5     1135.79     1002.86     54.71 o 
  11   3   5      136.66      146.04     22.56 o 
  12   3   5       94.66       70.48     36.38 o 
  13   3   5      116.87      151.79     49.39 o 
  14   3   5      100.94      125.53     49.62 o 
 -14   4   5       57.42       11.09     27.54 o 
 -13   4   5      262.80      270.22     48.57 o 
 -12   4   5      185.99      210.87     36.75 o 
 -11   4   5       18.93       19.06     15.95 o 
 -10   4   5      977.05      926.42     46.01 o 
  -9   4   5     1188.82     1114.21     55.93 o 
  -8   4   5      231.13      376.12     28.22 o 
  -7   4   5      591.99      603.69     53.55 o 
  -6   4   5      595.92      547.98     33.06 o 
  -5   4   5     1494.50     1513.11     48.18 o 
  -4   4   5     6176.34     6396.41    218.22 o 
  -3   4   5      497.94      547.11     13.38 o 
  -2   4   5     3512.63     3026.82     47.79 o 
  -1   4   5      384.91      338.03      8.78 o 
   0   4   5    11779.56    11050.87    161.15 o 
   1   4   5      413.61      376.90     15.22 o 
   2   4   5     3384.35     2947.12     43.36 o 
   3   4   5      490.96      533.82     15.41 o 
   4   4   5     6153.18     6339.17    159.65 o 
   5   4   5     1462.85     1504.66     31.08 o 
   6   4   5      594.79      575.29     26.53 o 
   7   4   5      574.15      564.34     28.44 o 
   8   4   5      225.84      386.46     27.65 o 
   9   4   5     1199.00     1269.90     77.51 o 
  10   4   5      947.11     1042.94     45.96 o 
  11   4   5       22.93       33.44     16.63 o 
  12   4   5      188.97      228.09     52.73 o 
  13   4   5      264.88      452.06     74.49 o 
  14   4   5       52.44       28.67     38.98 o 
 -14   5   5       31.79       59.11     30.35 o 
 -13   5   5      146.30      177.18     37.54 o 
 -12   5   5      135.08      350.48     45.68 o 
 -11   5   5       13.77      149.79     41.49 o 
 -10   5   5      536.67      423.92     41.66 o 
  -9   5   5      662.22      554.76     35.38 o 
  -8   5   5     1067.56     1056.63     54.44 o 
  -7   5   5      149.63      159.19     15.89 o 
  -6   5   5       66.67      127.90     13.48 o 
  -5   5   5     1104.06     1145.32     30.08 o 
  -4   5   5     3860.61     4217.97     95.68 o 
  -3   5   5      622.73      889.75     23.16 o 
  -2   5   5     5497.61     5357.18     82.60 o 
  -1   5   5     5459.23     5308.37     71.51 o 
   0   5   5     5287.93     5411.32     81.64 o 
   1   5   5     5500.31     5235.53     79.26 o 
   2   5   5     5548.44     5305.44     80.55 o 
   3   5   5      636.30      855.54     19.95 o 
   4   5   5     3849.35     4152.79     83.05 o 
   5   5   5     1136.57     1144.68     29.01 o 
   6   5   5       58.73      129.26      8.28 o 
   7   5   5      172.92      214.58     18.73 o 
   8   5   5     1067.93     1095.60     38.33 o 
   9   5   5      659.49      593.28     33.77 o 
  10   5   5      543.58      447.16     32.78 o 
  11   5   5       12.54      103.09     20.66 o 
  12   5   5      139.74      439.53     69.44 o 
  13   5   5      151.99      150.89     50.55 o 
  14   5   5       29.67       29.18     38.81 o 
 -13   6   5       16.89       10.88     25.91 o 
 -12   6   5      218.22      205.57     54.42 o 
 -11   6   5      660.98      580.94     41.50 o 
 -10   6   5      171.05      239.49     26.16 o 
  -9   6   5     3505.43     3095.15     96.80 o 
  -8   6   5      367.87      494.62     28.44 o 
  -7   6   5      229.09      138.58     15.36 o 
  -6   6   5       62.29      242.79     33.45 o 
  -5   6   5     5166.51     4989.10    112.68 o 
  -4   6   5    14787.85    15253.86    254.29 o 
  -3   6   5     8906.16     8916.07    125.95 o 
  -2   6   5       16.70      151.65      7.32 o 
  -1   6   5     1595.67     1767.71     26.82 o 
   0   6   5     2496.84     2253.67     33.53 o 
   1   6   5     1574.51     1721.95     36.73 o 
   2   6   5       20.83      161.94     10.18 o 
   3   6   5     8977.17     8868.63    131.96 o 
   4   6   5    14866.92    15227.13    283.99 o 
   5   6   5     5138.92     4847.28     98.21 o 
   6   6   5       67.32      246.05     13.32 o 
   7   6   5      234.27      170.11     15.66 o 
   8   6   5      361.13      469.83     26.40 o 
   9   6   5     3445.34     3165.74     84.24 o 
  10   6   5      171.28      280.35     27.76 o 
  11   6   5      637.22      533.20     39.54 o 
  12   6   5      209.97      107.75     42.78 o 
  13   6   5       17.07       44.35     39.50 o 
 -13   7   5      617.60      674.31     64.71 o 
 -12   7   5        7.82       31.78     26.26 o 
 -11   7   5       30.56      142.51     28.76 o 
 -10   7   5      240.92      182.90     24.14 o 
  -9   7   5      265.43      364.58     30.76 o 
  -8   7   5       51.90       42.29     14.79 o 
  -7   7   5      166.01      172.75     21.08 o 
  -6   7   5     1287.21     1200.17     37.77 o 
  -5   7   5     2046.75     1837.80     49.84 o 
  -4   7   5     3737.85     3880.91     71.38 o 
  -3   7   5      489.90      462.49     16.18 o 
  -2   7   5    10204.78     9556.35    144.24 o 
  -1   7   5      978.29     1047.67     18.18 o 
   0   7   5      481.37      525.81     11.55 o 
   1   7   5      954.11     1013.45     20.11 o 
   2   7   5    10050.96     9378.86    146.59 o 
   3   7   5      464.36      419.97     12.57 o 
   4   7   5     3731.20     4017.98     76.99 o 
   5   7   5     2031.84     1781.53     42.68 o 
   6   7   5     1221.47     1156.03     48.13 o 
   7   7   5      186.93      195.69     17.03 o 
   8   7   5       49.91       56.32     12.03 o 
   9   7   5      266.61      419.24     26.97 o 
  10   7   5      243.19      234.83     26.01 o 
  11   7   5       35.30      129.99     22.29 o 
  12   7   5        8.27       31.24     23.77 o 
  13   7   5      639.02      873.84     99.54 o 
 -13   8   5       28.70       69.31     33.23 o 
 -12   8   5       14.92      137.70     32.60 o 
 -11   8   5      155.51      170.76     25.32 o 
 -10   8   5      512.39      482.43     49.32 o 
  -9   8   5     1140.82      983.57     62.66 o 
  -8   8   5      167.55      252.58     27.41 o 
  -7   8   5      657.40      698.16     38.33 o 
  -6   8   5      418.58      436.52     22.61 o 
  -5   8   5      273.79      565.80     34.04 o 
  -4   8   5      771.18      760.28     16.46 o 
  -3   8   5      736.42      743.70     17.43 o 
  -2   8   5     1025.00      903.43     20.02 o 
  -1   8   5     1831.62     2223.21     32.53 o 
   0   8   5      746.66      878.41     17.84 o 
   1   8   5     1889.44     2298.91     38.40 o 
   2   8   5     1041.68      919.94     17.26 o 
   3   8   5      716.34      693.01     17.34 o 
   4   8   5      780.64      813.87     18.70 o 
   5   8   5      272.63      561.53     32.69 o 
   6   8   5      424.12      436.64     18.94 o 
   7   8   5      654.45      704.37     29.42 o 
   8   8   5      169.78      218.76     19.73 o 
   9   8   5     1140.46     1021.87     40.00 o 
  10   8   5      514.95      566.44     50.02 o 
  11   8   5      151.34      169.98     27.19 o 
  12   8   5       15.62      102.68     29.83 o 
  13   8   5       29.48       60.03     39.91 o 
 -13   9   5      641.06     1017.48    155.14 o 
 -12   9   5       17.10       75.24     30.63 o 
 -11   9   5       94.63       98.81     29.23 o 
 -10   9   5       86.53      150.84     30.77 o 
  -9   9   5      100.70      155.68     29.28 o 
  -8   9   5      792.24      627.67     51.93 o 
  -7   9   5      413.74      512.63     36.63 o 
  -6   9   5     5062.85     4587.09    108.63 o 
  -5   9   5      188.93      175.56     13.68 o 
  -4   9   5     1740.92     1603.95     30.95 o 
  -3   9   5     5934.94     5382.85     86.44 o 
  -2   9   5     1269.22     1214.66     26.54 o 
  -1   9   5     2973.89     2956.99     42.10 o 
   0   9   5       87.74      145.07      7.64 o 
   1   9   5     3017.96     3034.58     49.69 o 
   2   9   5     1296.27     1246.53     21.54 o 
   3   9   5     5931.77     5359.26     90.02 o 
   4   9   5     1723.83     1548.50     31.42 o 
   5   9   5      181.97      212.23     15.00 o 
   6   9   5     4913.24     4505.46     95.37 o 
   7   9   5      426.70      484.79     26.99 o 
   8   9   5      785.60      656.87     32.31 o 
   9   9   5       97.96      194.53     35.52 o 
  10   9   5       82.48      144.02     22.50 o 
  11   9   5       91.64      116.05     31.14 o 
  12   9   5       16.86       90.46     29.56 o 
  13   9   5      639.75      825.02    100.89 o 
 -13  10   5      101.60      189.13     41.01 o 
 -12  10   5      576.88      597.89     61.09 o 
 -11  10   5       12.14       32.87     26.02 o 
 -10  10   5      570.37      693.75     58.81 o 
  -9  10   5       52.56       86.11     25.92 o 
  -8  10   5      151.31      176.43     43.92 o 
  -7  10   5       54.04      127.20     20.74 o 
  -6  10   5      278.50      275.69     20.48 o 
  -5  10   5      255.96      318.25     14.02 o 
  -4  10   5     1934.17     1846.44     36.04 o 
  -3  10   5      433.07      425.61     16.06 o 
  -2  10   5     1803.37     1548.31     28.48 o 
  -1  10   5      298.11      367.97     10.98 o 
   0  10   5     2093.03     2169.37     36.96 o 
   1  10   5      306.71      379.74     12.16 o 
   2  10   5     1774.86     1510.96     26.06 o 
   3  10   5      400.09      356.88     17.81 o 
   4  10   5     1979.64     1914.44     40.17 o 
   5  10   5      246.87      311.10     12.94 o 
   6  10   5      261.77      260.76     17.94 o 
   7  10   5       53.25      161.35     27.07 o 
   8  10   5      157.15      206.93     20.24 o 
   9  10   5       50.87      130.97     20.55 o 
  10  10   5      574.39      587.02     41.63 o 
  11  10   5       10.43       39.46     18.55 o 
  12  10   5      579.66      588.83     63.79 o 
  13  10   5      103.91       70.93     41.56 o 
 -12  11   5       78.38      144.69     35.91 o 
 -11  11   5       21.53      -22.85     20.10 o 
 -10  11   5      705.31      609.73     57.33 o 
  -9  11   5      202.05      352.59     41.83 o 
  -8  11   5      123.32      232.41     33.28 o 
  -7  11   5      570.16      510.41     46.23 o 
  -6  11   5      602.67      724.48     31.00 o 
  -5  11   5      895.22      958.86     28.64 o 
  -4  11   5      624.55      706.28     19.16 o 
  -3  11   5     1565.57     1613.90     39.94 o 
  -2  11   5      113.41      427.77     21.28 o 
  -1  11   5      296.06      264.36     10.94 o 
   0  11   5     1757.78     1901.10     33.84 o 
   1  11   5      300.62      271.56     11.06 o 
   2  11   5      116.51      445.31     13.36 o 
   3  11   5     1553.28     1557.59     33.07 o 
   4  11   5      615.64      713.31     22.94 o 
   5  11   5      948.43      933.82     29.59 o 
   6  11   5      601.76      718.91     28.95 o 
   7  11   5      551.74      506.69     33.02 o 
   8  11   5      113.72      237.42     24.90 o 
   9  11   5      198.90      324.14     44.38 o 
  10  11   5      713.97      626.07     60.81 o 
  11  11   5       21.70       58.92     18.98 o 
  12  11   5       75.10      135.41     34.19 o 
 -12  12   5       15.70       82.58     35.40 o 
 -11  12   5      373.47      317.33     44.84 o 
 -10  12   5      190.31      206.56     37.36 o 
  -9  12   5      323.12      480.53     48.69 o 
  -8  12   5      582.66      579.62     51.62 o 
  -7  12   5      733.86      749.73     83.14 o 
  -6  12   5     1559.10     1490.82     48.57 o 
  -5  12   5      716.06     1038.22     35.81 o 
  -4  12   5      975.41      897.21     28.64 o 
  -3  12   5     1155.09     1118.24     25.28 o 
  -2  12   5      459.14      405.92     12.33 o 
  -1  12   5      352.19      288.73     11.55 o 
   0  12   5      255.30      426.12     14.58 o 
   1  12   5      369.19      272.53     12.60 o 
   2  12   5      443.08      395.74     11.22 o 
   3  12   5     1211.40     1149.39     28.59 o 
   4  12   5      990.10      896.49     27.61 o 
   5  12   5      706.40     1109.41     30.85 o 
   6  12   5     1589.20     1441.00     45.33 o 
   7  12   5      740.16      765.19     39.66 o 
   8  12   5      584.02      467.22     43.43 o 
   9  12   5      319.28      378.61     60.34 o 
  10  12   5      191.75      227.45     33.44 o 
  11  12   5      372.76      404.27     70.72 o 
  12  12   5       15.88      131.40     52.18 o 
 -12  13   5       95.84      157.56     50.62 o 
 -11  13   5       74.91       75.03     31.06 o 
 -10  13   5      294.15      387.47     47.86 o 
  -9  13   5       56.74      184.42     33.37 o 
  -8  13   5      295.08      343.38     41.75 o 
  -7  13   5      285.91      235.39     34.37 o 
  -6  13   5     2556.68     2354.94     77.27 o 
  -5  13   5     2349.67     2352.83     48.55 o 
  -4  13   5     1113.79     1059.74     27.66 o 
  -3  13   5      355.47      382.71     16.77 o 
  -2  13   5       93.91      133.26      9.47 o 
  -1  13   5      185.71      219.50     11.56 o 
   0  13   5        1.70       12.71      5.14 o 
   1  13   5      179.66      224.85     11.61 o 
   2  13   5       83.14      129.73      7.39 o 
   3  13   5      354.49      373.73     17.95 o 
   4  13   5     1127.00     1043.58     31.38 o 
   5  13   5     2382.06     2400.21     83.89 o 
   6  13   5     2583.48     2496.50     67.69 o 
   7  13   5      301.91      261.64     26.17 o 
   8  13   5      292.87      332.04     37.91 o 
   9  13   5       56.76      136.16     34.46 o 
  10  13   5      294.37      405.52     80.75 o 
  11  13   5       71.95      133.33     49.02 o 
  12  13   5       95.80      119.74     50.37 o 
 -11  14   5      217.21      110.11     47.65 o 
 -10  14   5      454.01      402.99     50.56 o 
  -9  14   5      233.73      140.05     34.68 o 
  -8  14   5      285.10      297.14     54.99 o 
  -7  14   5      284.04      256.11     40.35 o 
  -6  14   5     2246.87     1808.07     45.16 o 
  -5  14   5      565.49     1153.69     31.43 o 
  -4  14   5     2120.94     2007.10     50.31 o 
  -3  14   5      425.33      396.67     18.10 o 
  -2  14   5     1147.86      958.90     22.54 o 
  -1  14   5      170.29      249.27     15.95 o 
   0  14   5      212.42      282.53     13.17 o 
   1  14   5      179.79      231.48     12.27 o 
   2  14   5     1175.00      985.65     24.72 o 
   3  14   5      428.77      413.74     18.16 o 
   4  14   5     2089.15     1924.84     49.39 o 
   5  14   5      563.68     1115.00     48.44 o 
   6  14   5     2218.51     1855.83     55.79 o 
   7  14   5      279.95      289.70     25.58 o 
   8  14   5      279.49      366.59     39.75 o 
   9  14   5      229.37      157.51     79.86 o 
  10  14   5      439.60      438.96     46.80 o 
  11  14   5      213.49      196.79     55.44 o 
 -11  15   5       65.78       64.30     32.23 o 
 -10  15   5      113.60      120.15     58.61 o 
  -9  15   5       31.70      173.86     40.67 o 
  -8  15   5      557.43      517.79     52.84 o 
  -7  15   5       89.97      124.45     30.59 o 
  -6  15   5      777.25      614.91     27.44 o 
  -5  15   5       26.72       23.32     11.00 o 
  -4  15   5     2764.94     2564.01     82.28 o 
  -3  15   5      303.61      312.55     16.70 o 
  -2  15   5      340.94      338.79     17.03 o 
  -1  15   5      143.03      128.86     10.20 o 
   0  15   5     1709.92     1379.74     31.62 o 
   1  15   5      151.21      131.01     10.66 o 
   2  15   5      331.97      331.08     15.24 o 
   3  15   5      298.19      324.49     17.52 o 
   4  15   5     2727.74     2474.25     60.33 o 
   5  15   5       28.80       45.69     10.27 o 
   6  15   5      738.74      602.33     23.38 o 
   7  15   5       95.80      125.98     25.61 o 
   8  15   5      564.71      656.37     54.64 o 
   9  15   5       29.39      286.84    108.29 o 
  10  15   5      113.35       95.41     28.47 o 
  11  15   5       66.86       86.63     45.91 o 
 -11  16   5      196.99      239.26     43.75 o 
 -10  16   5       24.88       80.99     30.51 o 
  -9  16   5      792.15      791.40     67.98 o 
  -8  16   5       56.11       63.02     27.88 o 
  -7  16   5       21.50       14.38     15.65 o 
  -6  16   5      193.65      271.04     20.10 o 
  -5  16   5     2177.09     2161.36    100.78 o 
  -4  16   5     2206.62     2265.63     68.66 o 
  -3  16   5      258.79      401.71     22.04 o 
  -2  16   5       33.39       62.28     10.88 o 
  -1  16   5      175.14      282.01     15.29 o 
   0  16   5      520.91      511.49     19.97 o 
   1  16   5      189.84      267.79     19.62 o 
   2  16   5       31.13       68.50     15.04 o 
   3  16   5      252.59      398.57     22.37 o 
   4  16   5     2184.39     2202.13     60.87 o 
   5  16   5     2189.94     2165.48     54.84 o 
   6  16   5      199.27      260.18     18.56 o 
   7  16   5       21.15       47.89     16.73 o 
   8  16   5       58.32       84.27     25.42 o 
   9  16   5      807.12      691.02    184.51 o 
  10  16   5       25.28       90.17     30.69 o 
  11  16   5      207.79      171.66     55.44 o 
 -10  17   5      153.93      217.29     42.53 o 
  -9  17   5      158.99      206.82     39.79 o 
  -8  17   5      102.06      113.21     33.05 o 
  -7  17   5      519.35      424.19     39.75 o 
  -6  17   5      396.23      387.87     23.93 o 
  -5  17   5      907.69      684.04     32.40 o 
  -4  17   5      114.59      176.38     21.65 o 
  -3  17   5        5.44       15.29      9.42 o 
  -2  17   5     1278.85     1323.71     38.41 o 
  -1  17   5     1676.26     1640.06     39.00 o 
   0  17   5      157.65      119.96     11.41 o 
   1  17   5     1651.45     1661.31     38.85 o 
   2  17   5     1290.30     1269.40     31.51 o 
   3  17   5        5.67        9.27     10.35 o 
   4  17   5      115.09      205.74     17.20 o 
   5  17   5      930.05      764.13     40.06 o 
   6  17   5      392.22      375.78     22.52 o 
   7  17   5      513.86      382.52     32.39 o 
   8  17   5      101.15      136.42     30.36 o 
   9  17   5      158.79      335.92     44.64 o 
  10  17   5      148.81      123.76     33.02 o 
 -10  18   5       10.76        3.33     39.75 o 
  -9  18   5      276.55      515.25     57.53 o 
  -8  18   5      136.08      147.51     35.86 o 
  -7  18   5      160.26      260.72     29.46 o 
  -6  18   5      182.06      178.01     18.69 o 
  -5  18   5        2.84       26.19     16.68 o 
  -4  18   5      301.10      246.51     21.36 o 
  -3  18   5      209.52      154.77     18.46 o 
  -2  18   5      223.16      209.00     25.93 o 
  -1  18   5      811.03      815.90     34.34 o 
   0  18   5      807.27      809.58     25.46 o 
   1  18   5      808.46      785.97     24.60 o 
   2  18   5      221.68      205.69     16.70 o 
   3  18   5      221.04      205.55     19.17 o 
   4  18   5      300.74      288.04     35.79 o 
   5  18   5        2.48       12.74     11.67 o 
   6  18   5      185.85      205.11     18.26 o 
   7  18   5      161.98      248.80     27.29 o 
   8  18   5      136.02      158.97     32.83 o 
   9  18   5      292.81      489.20     71.19 o 
  10  18   5        8.19       28.50     26.78 o 
  -9  19   5      119.10       88.22     82.38 o 
  -8  19   5      413.96      442.45     53.24 o 
  -7  19   5       75.33       82.46     38.54 o 
  -6  19   5      339.91      324.64     24.33 o 
  -5  19   5       20.38       46.58     16.51 o 
  -4  19   5       36.67       61.28     14.34 o 
  -3  19   5      256.64      226.35     25.44 o 
  -2  19   5       51.21       57.14     12.33 o 
  -1  19   5      331.76      475.78     22.74 o 
   0  19   5      900.36      740.73     25.84 o 
   1  19   5      335.13      505.98     20.70 o 
   2  19   5       58.69       39.03     11.33 o 
   3  19   5      248.03      244.26     25.91 o 
   4  19   5       36.54       55.57     13.92 o 
   5  19   5       21.64       57.43     14.36 o 
   6  19   5      340.19      312.63     22.91 o 
   7  19   5       79.61      161.39     36.71 o 
   8  19   5      410.37      524.73     74.10 o 
   9  19   5      122.89      166.96     36.62 o 
  -8  20   5      425.06      428.25     52.58 o 
  -7  20   5      616.23      493.51     40.41 o 
  -6  20   5       57.74       63.98     15.16 o 
  -5  20   5      304.08      210.50     22.47 o 
  -4  20   5       41.07       61.07     15.19 o 
  -3  20   5       69.76       70.34     15.03 o 
  -2  20   5     1260.34     1269.92     39.96 o 
  -1  20   5        6.60       64.73     10.30 o 
   0  20   5     1231.10     1134.14     32.39 o 
   1  20   5        6.70       55.37     10.00 o 
   2  20   5     1245.96     1203.99     38.83 o 
   3  20   5       70.75       27.68     12.62 o 
   4  20   5       44.96       65.66     14.86 o 
   5  20   5      298.72      246.63     22.02 o 
   6  20   5       61.20       77.11     14.85 o 
   7  20   5      614.27      497.39     39.30 o 
   8  20   5      420.18      395.05     36.18 o 
  -8  21   5      759.28      856.50     53.75 o 
  -7  21   5       52.30       85.52     22.73 o 
  -6  21   5      264.23      254.05     23.36 o 
  -5  21   5       91.92      110.29     18.29 o 
  -4  21   5       14.46        0.61     12.28 o 
  -3  21   5      238.88      213.53     22.27 o 
  -2  21   5        7.65       15.66     10.84 o 
  -1  21   5       12.64       62.07     10.58 o 
   0  21   5      891.68      972.20     30.28 o 
   1  21   5       10.62       54.56     15.29 o 
   2  21   5        6.69      -12.51     10.22 o 
   3  21   5      241.03      214.63     25.75 o 
   4  21   5       13.11       46.49     14.16 o 
   5  21   5       96.53      119.89     18.24 o 
   6  21   5      256.73      235.17     21.87 o 
   7  21   5       50.77       81.74     22.15 o 
   8  21   5      759.24      822.33     50.82 o 
  -7  22   5      107.49      108.58     49.33 o 
  -6  22   5      101.85       52.99     15.81 o 
  -5  22   5       32.36       12.13     13.49 o 
  -4  22   5       90.00       81.36     17.06 o 
  -3  22   5        8.21       11.73     13.24 o 
  -2  22   5      511.95      455.75     27.53 o 
  -1  22   5      594.54      516.81     22.21 o 
   0  22   5        7.39       42.18     10.70 o 
   1  22   5      607.64      591.77     23.36 o 
   2  22   5      514.48      469.04     32.62 o 
   3  22   5        6.52        6.51     13.30 o 
   4  22   5       90.63      109.10     28.58 o 
   5  22   5       33.19       27.34     15.05 o 
   6  22   5      103.25       69.65     15.84 o 
   7  22   5      110.75      164.71     32.49 o 
  -6  23   5       40.05       20.34     14.40 o 
  -5  23   5       13.52        7.68     14.08 o 
  -4  23   5      207.11      222.42     23.43 o 
  -3  23   5      102.80       55.24     20.29 o 
  -2  23   5      196.06      191.50     19.80 o 
  -1  23   5       74.69       63.88     14.13 o 
   0  23   5       25.23       32.95     10.06 o 
   1  23   5       70.20       68.78     11.09 o 
   2  23   5      198.20      223.80     26.30 o 
   3  23   5      103.27       57.06     16.23 o 
   4  23   5      206.58      278.85     25.87 o 
   5  23   5       11.57       37.21     15.26 o 
   6  23   5       42.62       44.40     15.75 o 
  -4  24   5       81.36       38.02     16.39 o 
  -3  24   5      226.51      260.94     26.50 o 
  -2  24   5       78.92       96.94     17.45 o 
  -1  24   5      105.98      111.44     26.71 o 
   0  24   5        0.83       22.45     10.49 o 
   1  24   5      111.05      120.39     17.23 o 
   2  24   5       76.22       86.61     16.55 o 
   3  24   5      232.04      286.23     26.15 o 
   4  24   5       80.55       61.41     31.07 o 
  -2  25   5      244.98      226.43     22.06 o 
  -1  25   5       51.52       71.21     15.44 o 
   0  25   5       34.83        5.95      9.50 o 
   1  25   5       51.04       51.65     22.04 o 
   2  25   5      240.18      208.13     31.78 o 
   0   0   6      734.12      919.03     22.62 o 
   1   0   6    21586.38    21094.51    268.78 o 
   2   0   6      535.50      441.37     18.89 o 
   3   0   6     3422.75     3006.00     74.05 o 
   4   0   6     1491.93     1453.58     66.63 o 
   5   0   6      185.93      263.35     21.87 o 
   6   0   6     1524.79     1184.03     51.06 o 
   7   0   6      918.63      975.49     47.42 o 
   8   0   6     4913.28     4207.78    144.62 o 
   9   0   6      380.78      443.16     39.69 o 
  10   0   6      276.63      211.11     31.07 o 
  11   0   6      738.98      627.35     52.92 o 
  12   0   6      227.37      186.99     53.30 o 
  13   0   6      196.47      280.78     63.09 o 
  14   0   6       43.60       25.24     40.44 o 
 -14   1   6       84.70       55.87     28.93 o 
 -13   1   6      152.99       79.69     45.42 o 
 -12   1   6       89.24       81.38     41.74 o 
 -11   1   6      238.94      212.12     32.13 o 
 -10   1   6      420.47     1317.46     67.19 o 
  -9   1   6      163.27      206.48     27.39 o 
  -8   1   6     5368.44     4979.80    166.26 o 
  -7   1   6      663.35      612.48     39.17 o 
  -6   1   6      519.94      608.64     53.92 o 
  -5   1   6      477.42      515.73     31.46 o 
  -4   1   6    10304.25     9759.37    287.09 o 
  -3   1   6    12374.28    11326.44    327.87 o 
  -2   1   6     6163.97     5691.75     94.66 o 
  -1   1   6    32711.77    32412.48    440.31 o 
   0   1   6      117.60      531.83     13.99 o 
   1   1   6    32767.05    32165.88    454.75 o 
   2   1   6     6169.11     5623.61     92.20 o 
   3   1   6    12321.59    11375.42    228.70 o 
   4   1   6    10208.00     9836.91    289.74 o 
   5   1   6      467.04      511.83     28.95 o 
   6   1   6      525.67      628.34     52.67 o 
   7   1   6      674.89      628.76     60.14 o 
   8   1   6     5333.30     4759.40    160.51 o 
   9   1   6      175.51      209.83     33.81 o 
  10   1   6      414.38     1410.66    136.03 o 
  11   1   6      233.75      183.00     24.27 o 
  12   1   6       77.97      107.03     45.97 o 
  13   1   6      154.49      114.91     47.81 o 
  14   1   6       80.54       -0.18     38.99 o 
 -14   2   6       56.81      124.61     34.48 o 
 -13   2   6      240.61      214.00     38.35 o 
 -12   2   6      268.61      159.82     50.60 o 
 -11   2   6      835.71      791.31     93.04 o 
 -10   2   6       74.08       76.04     22.59 o 
  -9   2   6      758.49      680.92     46.10 o 
  -8   2   6     3206.40     3004.58    108.76 o 
  -7   2   6     1440.41     1651.00     73.00 o 
  -6   2   6      181.58      571.95     31.82 o 
  -5   2   6     2912.98     2771.13     93.29 o 
  -4   2   6      909.63     1279.09     94.37 o 
  -3   2   6     6304.36     6154.65    180.69 o 
  -2   2   6     4795.87     4495.24     72.21 o 
  -1   2   6    35712.27    35216.62    471.72 o 
   0   2   6    44632.36    44735.14    602.06 o 
   1   2   6    35772.28    35059.89    495.15 o 
   2   2   6     4784.56     4483.71     64.02 o 
   3   2   6     6318.31     6243.90    140.53 o 
   4   2   6      897.34     1322.45     50.52 o 
   5   2   6     2881.35     2700.91     73.58 o 
   6   2   6      184.03      577.03     30.31 o 
   7   2   6     1457.65     1712.16     54.65 o 
   8   2   6     3175.42     2908.54     86.43 o 
   9   2   6      736.81      697.01     52.77 o 
  10   2   6       72.01      112.74     18.76 o 
  11   2   6      824.79      632.00     66.46 o 
  12   2   6      267.41      163.49     49.02 o 
  13   2   6      223.10      242.50     59.32 o 
  14   2   6       55.69      162.17     55.82 o 
 -14   3   6       44.72      116.59     34.59 o 
 -13   3   6      911.49      773.04     66.74 o 
 -12   3   6      171.93      109.32     30.28 o 
 -11   3   6     1130.04      992.97    117.09 o 
 -10   3   6     2581.19     2571.80    105.42 o 
  -9   3   6      984.12     1314.65     64.35 o 
  -8   3   6     2453.31     2202.79     87.24 o 
  -7   3   6       93.85      181.75     23.96 o 
  -6   3   6      516.98      518.41     32.45 o 
  -5   3   6      539.51      595.21     31.80 o 
  -4   3   6     4862.06     5113.13    161.00 o 
  -3   3   6     4856.36     4926.22     84.64 o 
  -2   3   6     3887.10     3932.88     94.83 o 
  -1   3   6     7206.88     7325.32     96.74 o 
   0   3   6     2075.74     1945.44     31.71 o 
   1   3   6     7174.57     7273.99    101.01 o 
   2   3   6     3880.98     4067.28     64.12 o 
   3   3   6     4673.27     4855.84     93.70 o 
   4   3   6     4907.28     4920.23    105.52 o 
   5   3   6      549.97      659.41     20.41 o 
   6   3   6      512.26      498.39     23.96 o 
   7   3   6       95.02      167.11     16.72 o 
   8   3   6     2463.14     2228.57     70.13 o 
   9   3   6      991.45     1294.69     84.21 o 
  10   3   6     2579.67     2636.57     84.00 o 
  11   3   6     1174.08     1076.96     47.63 o 
  12   3   6      164.64       39.43     32.85 o 
  13   3   6      911.55      697.23     93.91 o 
  14   3   6       47.91       70.13     46.77 o 
 -14   4   6       15.83       61.16     28.71 o 
 -13   4   6      404.30      497.44     55.73 o 
 -12   4   6      279.97      375.17     53.00 o 
 -11   4   6       31.27       83.91     27.32 o 
 -10   4   6      544.17      601.25     53.89 o 
  -9   4   6      520.06      736.85     39.08 o 
  -8   4   6      826.62     1076.72     44.16 o 
  -7   4   6       42.03       70.35     13.20 o 
  -6   4   6     1572.38     1564.52     51.99 o 
  -5   4   6     2422.91     2532.55     91.21 o 
  -4   4   6     3844.92     3898.20     89.91 o 
  -3   4   6     3305.02     3363.61     56.09 o 
  -2   4   6     2411.95     2275.62     37.94 o 
  -1   4   6     7217.33     7246.74     96.55 o 
   0   4   6    66479.47    67040.23    959.95 o 
   1   4   6     7174.11     7264.42    100.95 o 
   2   4   6     2411.51     2297.77     34.00 o 
   3   4   6     3300.90     3377.44     59.69 o 
   4   4   6     3844.62     3865.04     76.65 o 
   5   4   6     2359.87     2471.04     52.70 o 
   6   4   6     1569.06     1609.91     35.79 o 
   7   4   6       43.24      102.24     14.28 o 
   8   4   6      837.66     1047.27     42.55 o 
   9   4   6      520.75      753.43     36.77 o 
  10   4   6      550.87      631.91     39.81 o 
  11   4   6       28.28       80.94     24.02 o 
  12   4   6      282.72      321.08     60.12 o 
  13   4   6      391.75      456.04     75.09 o 
  14   4   6       15.29       -2.99     36.05 o 
 -13   5   6      495.47      442.14    112.73 o 
 -12   5   6      181.39      125.51     32.41 o 
 -11   5   6      396.29      445.43     47.83 o 
 -10   5   6      161.19      670.62     52.98 o 
  -9   5   6     1456.74     1837.13     64.89 o 
  -8   5   6     2791.34     2641.86     82.39 o 
  -7   5   6       76.26      161.86     15.89 o 
  -6   5   6      394.31      467.16     33.07 o 
  -5   5   6      371.42      600.05     22.34 o 
  -4   5   6    25176.06    24010.71    497.95 o 
  -3   5   6     4501.79     4333.43     63.06 o 
  -2   5   6     2356.54     2316.31     39.27 o 
  -1   5   6     3191.26     3785.51     65.40 o 
   0   5   6      115.30      944.59     18.31 o 
   1   5   6     3189.45     3690.02     62.46 o 
   2   5   6     2368.42     2348.27     32.89 o 
   3   5   6     4498.98     4417.11     70.58 o 
   4   5   6    25153.85    23830.94    439.54 o 
   5   5   6      366.33      531.17     17.57 o 
   6   5   6      392.01      420.26     21.32 o 
   7   5   6       81.46      162.61     25.10 o 
   8   5   6     2782.70     2657.92     71.06 o 
   9   5   6     1440.00     1802.08     73.49 o 
  10   5   6      163.65      696.91     68.20 o 
  11   5   6      395.84      423.45     45.59 o 
  12   5   6      170.42      131.66     45.70 o 
  13   5   6      495.98      407.45     73.02 o 
 -13   6   6      225.05      282.38     43.97 o 
 -12   6   6     1140.84     1049.14     73.33 o 
 -11   6   6      256.13      183.14     34.34 o 
 -10   6   6      715.59      690.16     46.55 o 
  -9   6   6      547.82      689.22     42.86 o 
  -8   6   6      349.82      359.08     25.26 o 
  -7   6   6       89.15       88.86     12.68 o 
  -6   6   6     1474.14     1579.18     48.81 o 
  -5   6   6     1027.98     1129.87     34.87 o 
  -4   6   6     4392.64     4484.59     82.18 o 
  -3   6   6     2875.66     2857.42     48.19 o 
  -2   6   6     1024.68     1100.52     21.76 o 
  -1   6   6     1916.43     1883.63     28.75 o 
   0   6   6    26287.73    25870.97    373.67 o 
   1   6   6     1904.21     1868.50     31.86 o 
   2   6   6     1012.05     1094.57     18.33 o 
   3   6   6     2906.58     2931.04     49.05 o 
   4   6   6     4395.51     4486.27     96.49 o 
   5   6   6     1039.50     1103.76     29.16 o 
   6   6   6     1480.15     1496.99     37.31 o 
   7   6   6       96.04      123.21     14.74 o 
   8   6   6      347.26      438.29     25.11 o 
   9   6   6      547.80      661.47     32.39 o 
  10   6   6      713.41      656.05     39.22 o 
  11   6   6      254.99      261.78     36.33 o 
  12   6   6     1140.34     1036.60     95.83 o 
  13   6   6      227.62      440.89     74.81 o 
 -13   7   6      188.86      215.22     42.07 o 
 -12   7   6      158.92      209.67     96.21 o 
 -11   7   6      237.95      205.64     36.70 o 
 -10   7   6      220.56      255.95     27.58 o 
  -9   7   6      331.24      390.69     31.56 o 
  -8   7   6      165.52      180.36     22.99 o 
  -7   7   6     1039.43      905.49     42.69 o 
  -6   7   6     1173.02     1168.77     37.43 o 
  -5   7   6     1062.85     1136.12     35.97 o 
  -4   7   6     3868.31     3817.75     66.90 o 
  -3   7   6     5188.12     5184.63     83.16 o 
  -2   7   6      551.60      481.84     17.08 o 
  -1   7   6     2521.24     2588.15     38.20 o 
   0   7   6     1434.38     1381.62     22.81 o 
   1   7   6     2524.93     2547.15     42.37 o 
   2   7   6      541.81      487.62     10.51 o 
   3   7   6     5280.66     5297.28     85.02 o 
   4   7   6     3960.32     3909.31     64.00 o 
   5   7   6     1074.39     1149.38     30.16 o 
   6   7   6     1184.71     1150.66     31.28 o 
   7   7   6     1051.68      877.32     32.45 o 
   8   7   6      177.06      159.38     16.99 o 
   9   7   6      361.61      354.34     25.35 o 
  10   7   6      219.40      185.31     23.96 o 
  11   7   6      232.88      199.60     57.08 o 
  12   7   6      157.24      268.76     56.55 o 
  13   7   6      186.50      334.33     64.36 o 
 -13   8   6      322.61      524.89     58.37 o 
 -12   8   6      231.10      241.71     66.27 o 
 -11   8   6      356.55      253.56     39.93 o 
 -10   8   6        3.05       25.39     22.44 o 
  -9   8   6      376.52      474.84     52.94 o 
  -8   8   6       44.36      257.24     51.45 o 
  -7   8   6     2415.90     2284.52     79.46 o 
  -6   8   6      874.84      950.63     65.71 o 
  -5   8   6     2976.36     3211.13     78.83 o 
  -4   8   6      435.35      444.00     12.59 o 
  -3   8   6        5.71       63.20      6.03 o 
  -2   8   6     2699.18     2660.62     45.60 o 
  -1   8   6     2878.28     3139.33     45.80 o 
   0   8   6       60.12      232.53      8.40 o 
   1   8   6     2817.10     3116.42     57.51 o 
   2   8   6     2679.91     2619.09     46.97 o 
   3   8   6        5.70       56.38      5.65 o 
   4   8   6      432.87      447.65     12.77 o 
   5   8   6     2986.86     3088.15     67.34 o 
   6   8   6      866.37      982.15     40.43 o 
   7   8   6     2405.28     2278.71     63.44 o 
   8   8   6       43.04      244.77     20.13 o 
   9   8   6      379.06      446.80     41.66 o 
  10   8   6        2.84       54.78     24.63 o 
  11   8   6      363.64      327.68     41.61 o 
  12   8   6      226.62      166.69     49.01 o 
  13   8   6      338.31      484.04     77.57 o 
 -13   9   6       99.06      181.04     85.66 o 
 -12   9   6      300.27      336.94     47.20 o 
 -11   9   6      246.31      226.90     62.60 o 
 -10   9   6        3.85      242.58     37.63 o 
  -9   9   6      210.80      202.10     33.79 o 
  -8   9   6       68.06       43.65     20.22 o 
  -7   9   6     2012.21     2346.05     80.39 o 
  -6   9   6      912.09     1026.00     37.10 o 
  -5   9   6       35.24      257.94     11.14 o 
  -4   9   6     2524.49     2306.79     41.79 o 
  -3   9   6     3840.40     3582.04     59.41 o 
  -2   9   6     1941.32     2006.72     37.18 o 
  -1   9   6     6201.07     6234.60     81.72 o 
   0   9   6      809.08     1063.27     21.18 o 
   1   9   6     6220.12     6211.01     95.82 o 
   2   9   6     1960.32     1989.20     33.39 o 
   3   9   6     3778.32     3405.85     61.20 o 
   4   9   6     2494.31     2286.60     39.24 o 
   5   9   6       34.65      249.73     16.40 o 
   6   9   6      914.04     1016.65     30.14 o 
   7   9   6     2025.66     2239.02     63.56 o 
   8   9   6       64.58       48.61     15.53 o 
   9   9   6      229.70      294.41     26.75 o 
  10   9   6        4.01      213.81     26.11 o 
  11   9   6      253.01      267.59     38.44 o 
  12   9   6      302.16      269.60     56.24 o 
  13   9   6       99.35      100.13     44.69 o 
 -13  10   6      472.87      425.33     96.02 o 
 -12  10   6       26.46       48.20     38.31 o 
 -11  10   6       14.07       87.58     28.48 o 
 -10  10   6       24.88       16.04     22.92 o 
  -9  10   6        0.15       19.22     21.98 o 
  -8  10   6      918.19      846.00     54.90 o 
  -7  10   6      126.14      132.37     22.04 o 
  -6  10   6      607.00      626.00     29.48 o 
  -5  10   6      698.63      701.00     21.49 o 
  -4  10   6      119.78      257.96     11.61 o 
  -3  10   6      538.10      462.78     15.09 o 
  -2  10   6     1749.24     1746.97     34.35 o 
  -1  10   6      772.47      880.99     27.10 o 
   0  10   6      925.48      940.41     19.97 o 
   1  10   6      796.12      914.01     19.25 o 
   2  10   6     1748.54     1785.53     32.80 o 
   3  10   6      529.32      519.33     16.53 o 
   4  10   6      124.77      242.59     10.22 o 
   5  10   6      712.24      677.16     25.96 o 
   6  10   6      613.85      687.32     37.03 o 
   7  10   6      120.96      111.12     15.37 o 
   8  10   6      944.51      865.49     43.61 o 
   9  10   6        0.10       32.46     15.41 o 
  10  10   6       23.70       51.46     18.13 o 
  11  10   6       15.23       72.86     26.28 o 
  12  10   6       33.11       91.25     42.13 o 
  13  10   6      468.75      419.03     72.40 o 
 -12  11   6      427.76      388.97     65.85 o 
 -11  11   6       92.17      119.73     32.72 o 
 -10  11   6      112.69      158.49     37.69 o 
  -9  11   6      184.08      217.03     35.68 o 
  -8  11   6      292.91      274.96     39.09 o 
  -7  11   6      333.09      351.33     38.27 o 
  -6  11   6      527.39      720.94     32.26 o 
  -5  11   6      866.20     1006.94     31.59 o 
  -4  11   6     1953.22     2018.66     40.24 o 
  -3  11   6      644.88      652.58     18.31 o 
  -2  11   6     1705.74     1572.83     29.16 o 
  -1  11   6      297.97      254.11     10.64 o 
   0  11   6       22.09       67.55      6.23 o 
   1  11   6      292.90      252.15     10.60 o 
   2  11   6     1705.11     1615.24     30.04 o 
   3  11   6      637.39      657.18     18.64 o 
   4  11   6     1853.32     1858.93     45.42 o 
   5  11   6      871.22     1038.37     28.53 o 
   6  11   6      522.27      830.77     37.10 o 
   7  11   6      323.03      376.58     28.72 o 
   8  11   6      310.30      287.24     27.65 o 
   9  11   6      186.86      207.88     25.71 o 
  10  11   6      110.26      130.23     24.81 o 
  11  11   6       93.07       78.34     53.04 o 
  12  11   6      425.62      260.19     58.28 o 
 -12  12   6      214.50      333.29     49.77 o 
 -11  12   6       26.42        8.55     24.51 o 
 -10  12   6       71.96      116.23     31.74 o 
  -9  12   6       40.63      120.12     29.08 o 
  -8  12   6      303.42      317.47     39.69 o 
  -7  12   6      131.60      243.29     43.62 o 
  -6  12   6      563.00      602.05     29.93 o 
  -5  12   6     2965.07     2948.87     71.16 o 
  -4  12   6     2713.27     2593.43     56.17 o 
  -3  12   6     2225.21     2549.78     45.44 o 
  -2  12   6      233.00      270.49     10.39 o 
  -1  12   6      477.92      502.91     14.69 o 
   0  12   6     1610.24     1555.42     29.74 o 
   1  12   6      495.11      501.95     14.85 o 
   2  12   6      243.47      275.31     10.00 o 
   3  12   6     2212.77     2396.72     59.67 o 
   4  12   6     2705.88     2599.91     60.25 o 
   5  12   6     2965.18     3063.33     66.26 o 
   6  12   6      563.89      585.15     39.83 o 
   7  12   6      126.59      264.22     24.89 o 
   8  12   6      299.42      256.55     68.69 o 
   9  12   6       39.24      163.13     29.23 o 
  10  12   6       73.02      139.54     29.04 o 
  11  12   6       24.49      164.23     51.96 o 
 -12  13   6       42.15       11.33     50.61 o 
 -11  13   6      109.13      212.08     38.66 o 
 -10  13   6      208.35      201.27     37.64 o 
  -9  13   6      457.11      329.81     43.56 o 
  -8  13   6      446.00      467.63     47.23 o 
  -7  13   6      115.74      123.44     28.91 o 
  -6  13   6     2168.49     1943.92     68.88 o 
  -5  13   6     1655.20     1750.26     43.69 o 
  -4  13   6     2573.86     2688.79     52.84 o 
  -3  13   6      920.79      877.08     27.85 o 
  -2  13   6      121.42      134.17     11.35 o 
  -1  13   6      159.27      159.63      9.77 o 
   0  13   6      428.30      384.57     14.48 o 
   1  13   6      148.58      145.58      9.71 o 
   2  13   6      127.62      135.59      8.89 o 
   3  13   6      889.92      843.18     28.08 o 
   4  13   6     2543.25     2564.58     60.17 o 
   5  13   6     1708.12     1787.07     57.83 o 
   6  13   6     2134.76     1993.45     78.36 o 
   7  13   6      114.97      140.85     48.60 o 
   8  13   6      431.35      331.85     39.78 o 
   9  13   6      455.21      349.72     40.26 o 
  10  13   6      206.17      238.55     75.52 o 
  11  13   6      107.56      248.42     61.33 o 
 -11  14   6        4.39      112.04     46.97 o 
 -10  14   6      204.86      233.85     41.01 o 
  -9  14   6      443.82      450.01     50.92 o 
  -8  14   6       88.34      110.12     28.99 o 
  -7  14   6      248.58      204.36     34.94 o 
  -6  14   6     2566.77     2351.04     55.41 o 
  -5  14   6      451.88      620.69     31.77 o 
  -4  14   6     1447.23     1307.03     38.47 o 
  -3  14   6      187.91      412.66     18.17 o 
  -2  14   6      373.19      440.86     17.00 o 
  -1  14   6      620.99      600.91     17.69 o 
   0  14   6       17.72      110.70      8.89 o 
   1  14   6      574.16      499.37     17.58 o 
   2  14   6      364.68      457.43     16.53 o 
   3  14   6      188.19      434.78     18.98 o 
   4  14   6     1436.92     1333.68     37.43 o 
   5  14   6      434.74      552.17     23.35 o 
   6  14   6     2548.64     2386.68     66.62 o 
   7  14   6      259.79      201.12     47.26 o 
   8  14   6       86.68      174.32     30.49 o 
   9  14   6      437.71      407.98     43.47 o 
  10  14   6      205.23      214.08     35.58 o 
  11  14   6        3.26       37.51     38.95 o 
 -11  15   6       11.65       51.32     31.73 o 
 -10  15   6      211.66      192.02     38.12 o 
  -9  15   6       44.06       50.82     28.51 o 
  -8  15   6      801.69      697.39     61.78 o 
  -7  15   6      269.81      207.54     34.45 o 
  -6  15   6      679.28      838.71     43.54 o 
  -5  15   6      925.90      968.05     31.57 o 
  -4  15   6     1382.16     1469.31     42.29 o 
  -3  15   6      624.02      641.42     23.13 o 
  -2  15   6      135.35      141.84     12.06 o 
  -1  15   6      105.77      134.05      9.93 o 
   0  15   6       58.52      121.21     10.10 o 
   1  15   6      105.76      145.31     11.02 o 
   2  15   6      140.52      140.01     11.51 o 
   3  15   6      616.78      576.23     27.65 o 
   4  15   6     1402.12     1462.61     41.28 o 
   5  15   6      925.16      991.86     31.70 o 
   6  15   6      682.15      841.61     29.69 o 
   7  15   6      282.85      233.99     24.98 o 
   8  15   6      793.03      809.34     64.22 o 
   9  15   6       49.23       71.09     28.39 o 
  10  15   6      206.40      180.87     53.69 o 
  11  15   6       10.46      121.04     50.08 o 
 -11  16   6      127.06      144.62     39.62 o 
 -10  16   6       87.78      210.80     39.88 o 
  -9  16   6      307.78      252.04    106.72 o 
  -8  16   6      109.87      163.38     35.34 o 
  -7  16   6       72.01       70.82     19.58 o 
  -6  16   6      176.75      195.27     17.63 o 
  -5  16   6     1125.84      926.21     36.93 o 
  -4  16   6     1512.53     1503.17     48.45 o 
  -3  16   6     1778.02     1627.58     44.08 o 
  -2  16   6      969.72     1028.44     32.64 o 
  -1  16   6      138.31      117.00     12.09 o 
   0  16   6     3796.09     3553.78     69.42 o 
   1  16   6      144.66      113.14     11.47 o 
   2  16   6      964.78     1059.63     27.18 o 
   3  16   6     1805.84     1623.18     48.63 o 
   4  16   6     1492.64     1565.44     43.61 o 
   5  16   6     1125.70     1014.59     32.91 o 
   6  16   6      178.22      207.56     16.35 o 
   7  16   6       71.48      113.79     19.59 o 
   8  16   6      111.25      180.20     32.37 o 
   9  16   6      305.38      319.08     41.31 o 
  10  16   6       87.94       72.40     42.03 o 
  11  16   6      119.66      157.81     54.62 o 
 -10  17   6      162.11      153.22     36.66 o 
  -9  17   6      694.29      731.98     67.46 o 
  -8  17   6       36.80       51.73     44.14 o 
  -7  17   6       83.30      150.19     23.96 o 
  -6  17   6      483.05      483.57     26.87 o 
  -5  17   6      510.13      419.97     27.06 o 
  -4  17   6      805.48      711.14     33.33 o 
  -3  17   6     1052.66      849.96     30.69 o 
  -2  17   6       13.20       19.82      9.64 o 
  -1  17   6      308.45      535.01     20.69 o 
   0  17   6      124.82       87.86     10.36 o 
   1  17   6      298.76      545.02     32.64 o 
   2  17   6       12.84       13.96      6.57 o 
   3  17   6     1054.31      876.86     33.65 o 
   4  17   6      839.76      780.06     29.75 o 
   5  17   6      507.85      466.50     26.75 o 
   6  17   6      481.66      494.11     25.50 o 
   7  17   6       80.99      176.61     23.26 o 
   8  17   6       33.79      118.05     41.62 o 
   9  17   6      691.74      853.99    150.65 o 
  10  17   6      162.99      225.10     62.45 o 
 -10  18   6      164.81       95.71     34.71 o 
  -9  18   6       34.67       -1.91     26.24 o 
  -8  18   6      111.36       37.16     26.40 o 
  -7  18   6      331.96      309.57     31.63 o 
  -6  18   6       53.25      157.94     17.77 o 
  -5  18   6      543.76      451.86     28.78 o 
  -4  18   6       21.79       27.95     12.92 o 
  -3  18   6      249.85      341.23     24.73 o 
  -2  18   6      421.00      354.42     22.10 o 
  -1  18   6     1188.79     1098.29     33.70 o 
   0  18   6      372.33      398.02     19.50 o 
   1  18   6     1221.27     1111.74     30.30 o 
   2  18   6      418.40      363.17     15.95 o 
   3  18   6      253.69      341.29     24.02 o 
   4  18   6       23.29       58.79     14.19 o 
   5  18   6      562.18      506.73     29.02 o 
   6  18   6       51.52      176.90     18.62 o 
   7  18   6      332.65      265.02     28.41 o 
   8  18   6      111.41      116.88     54.62 o 
   9  18   6       31.95       45.81     26.14 o 
  10  18   6      169.38      117.62     54.27 o 
  -9  19   6      561.13      569.34     66.16 o 
  -8  19   6       94.71      128.30     35.20 o 
  -7  19   6      174.29      169.69     27.22 o 
  -6  19   6      420.12      357.06     29.02 o 
  -5  19   6      362.15      309.27     24.46 o 
  -4  19   6      328.96      367.30     26.56 o 
  -3  19   6      538.13      595.92     55.55 o 
  -2  19   6      154.03      169.95     24.90 o 
  -1  19   6      363.09      447.00     23.53 o 
   0  19   6        2.05       40.87      9.99 o 
   1  19   6      369.52      421.07     20.41 o 
   2  19   6      149.46      178.51     16.32 o 
   3  19   6      521.07      561.12     30.35 o 
   4  19   6      328.12      357.80     28.57 o 
   5  19   6      356.85      295.43     23.28 o 
   6  19   6      424.55      384.26     34.13 o 
   7  19   6      178.38      204.96     27.24 o 
   8  19   6       92.67      138.85     24.18 o 
   9  19   6      545.02      676.08     70.78 o 
  -8  20   6      367.26      344.53     55.35 o 
  -7  20   6       61.50      116.68     25.18 o 
  -6  20   6       11.97       14.39     12.78 o 
  -5  20   6       80.00       87.38     16.33 o 
  -4  20   6        3.03       -5.57     11.06 o 
  -3  20   6       42.28       83.68     18.21 o 
  -2  20   6      426.92      406.16     24.98 o 
  -1  20   6      964.25      864.30     27.50 o 
   0  20   6     1540.33     1486.39     38.75 o 
   1  20   6     1001.00      913.65     28.09 o 
   2  20   6      433.37      457.06     25.79 o 
   3  20   6       43.41       59.58     14.76 o 
   4  20   6        2.74       13.11     12.34 o 
   5  20   6       81.84       87.79     20.36 o 
   6  20   6       12.37        4.43     12.51 o 
   7  20   6       58.48       97.80     21.72 o 
   8  20   6      361.91      434.24     38.54 o 
  -7  21   6       28.87        3.39     19.78 o 
  -6  21   6        5.86       15.91     13.13 o 
  -5  21   6      154.82      145.24     26.53 o 
  -4  21   6      281.12      244.29     23.87 o 
  -3  21   6       51.65       42.01     17.20 o 
  -2  21   6        3.41       28.79     17.13 o 
  -1  21   6      216.60      173.94     14.00 o 
   0  21   6      251.56      242.34     17.00 o 
   1  21   6      216.87      175.10     14.71 o 
   2  21   6        2.98       35.85     12.23 o 
   3  21   6       54.99       44.79     19.03 o 
   4  21   6      289.05      266.41     23.92 o 
   5  21   6      159.95      139.35     18.39 o 
   6  21   6        5.92       40.08     13.78 o 
   7  21   6       30.39       77.93     21.09 o 
  -7  22   6      218.21      277.32     33.05 o 
  -6  22   6       72.19       93.07     17.56 o 
  -5  22   6        3.77        1.48     13.39 o 
  -4  22   6      286.05      257.41     25.13 o 
  -3  22   6      228.82      214.12     22.36 o 
  -2  22   6      345.43      340.81     24.17 o 
  -1  22   6       21.14       65.07     14.43 o 
   0  22   6     1172.65     1048.59     31.84 o 
   1  22   6       22.18       20.73      9.49 o 
   2  22   6      339.84      389.65     25.36 o 
   3  22   6      220.94      201.65     21.60 o 
   4  22   6      287.63      280.75     36.70 o 
   5  22   6        4.09       -1.12     13.00 o 
   6  22   6       72.75       79.15     16.30 o 
   7  22   6      220.82      289.18     33.49 o 
  -5  23   6        8.17       16.53     15.17 o 
  -4  23   6       21.56       18.00     14.62 o 
  -3  23   6       56.33       23.03     14.67 o 
  -2  23   6       30.86       21.99     13.22 o 
  -1  23   6      153.53      228.96     24.29 o 
   0  23   6        0.00        5.68      9.14 o 
   1  23   6      155.98      257.39     16.71 o 
   2  23   6       28.46       43.47     13.76 o 
   3  23   6       60.30       45.91     15.76 o 
   4  23   6       18.38       11.94     14.36 o 
   5  23   6        8.00       19.38     14.52 o 
  -4  24   6      117.29      103.13     21.56 o 
  -3  24   6        5.60       27.90     15.74 o 
  -2  24   6        3.04       33.22     13.99 o 
  -1  24   6      193.64      213.71     20.81 o 
   0  24   6      261.33      370.87     21.02 o 
   1  24   6      191.95      229.01     21.24 o 
   2  24   6        2.73       15.23     13.14 o 
   3  24   6        5.59       39.33     16.61 o 
   4  24   6      113.93       93.71     19.01 o 
  -2  25   6       31.61       27.18     21.76 o 
  -1  25   6      113.12       88.83     16.11 o 
   0  25   6       75.20      124.54     17.69 o 
   1  25   6      113.61       96.58     17.33 o 
   2  25   6       31.54       15.81     14.22 o 
   1   0   7    25709.96    24921.21    336.31 o 
   2   0   7     2555.60     2557.29     44.73 o 
   3   0   7    10263.55     9825.90    228.61 o 
   4   0   7     4785.02     4594.00    141.87 o 
   5   0   7      234.19      286.44     21.57 o 
   6   0   7       11.20      142.30     18.03 o 
   7   0   7     1371.37     1106.56     71.17 o 
   8   0   7     1888.49     2757.47    308.88 o 
   9   0   7       37.23       35.59     16.60 o 
  10   0   7      251.43      276.64     33.41 o 
  11   0   7       43.82      177.39     49.07 o 
  12   0   7      736.89      696.19     90.83 o 
  13   0   7       55.73       58.04     40.96 o 
  14   0   7        8.42      135.92     54.12 o 
 -14   1   7       19.58       47.03     29.45 o 
 -13   1   7      109.58      160.56     51.78 o 
 -12   1   7      107.48      246.78     59.09 o 
 -11   1   7      125.95      194.80     51.08 o 
 -10   1   7       62.32       91.34     39.33 o 
  -9   1   7      599.00      624.28     43.59 o 
  -8   1   7      642.72      962.41     94.84 o 
  -7   1   7     1892.07     1740.10     94.60 o 
  -6   1   7      194.19      267.93     33.49 o 
  -5   1   7      341.10      456.06     26.59 o 
  -4   1   7     2117.94     2152.27     72.25 o 
  -3   1   7     4076.92     4034.12     83.80 o 
  -2   1   7     7699.88     7139.91    120.43 o 
  -1   1   7    27210.49    27194.77    369.51 o 
   0   1   7      423.62      604.67     11.48 o 
   1   1   7    27062.14    27116.57    382.53 o 
   2   1   7     7786.16     7282.85    101.25 o 
   3   1   7     4091.96     4086.97     84.65 o 
   4   1   7     2142.46     2201.52     54.73 o 
   5   1   7      356.41      427.89     26.52 o 
   6   1   7      214.07      308.35     52.36 o 
   7   1   7     1848.00     1644.50     67.60 o 
   8   1   7      633.39      942.97     49.87 o 
   9   1   7      597.57      609.40     43.20 o 
  10   1   7       71.79      146.08     19.43 o 
  11   1   7      122.42      222.38     52.53 o 
  12   1   7       98.75      257.71     57.60 o 
  13   1   7      105.62       92.52     45.70 o 
  14   1   7       16.92       79.33     49.54 o 
 -14   2   7      622.67      700.36     77.93 o 
 -13   2   7       52.61      125.93     33.48 o 
 -12   2   7      179.41      285.99     62.52 o 
 -11   2   7      370.65      375.54     66.23 o 
 -10   2   7      645.10      782.00     80.13 o 
  -9   2   7     2381.22     1999.40     85.32 o 
  -8   2   7     1746.95     1852.40     76.56 o 
  -7   2   7      665.04      668.04     37.09 o 
  -6   2   7     2675.75     2334.45     84.55 o 
  -5   2   7      305.24      284.65     33.33 o 
  -4   2   7     1960.55     2005.41    197.23 o 
  -3   2   7      926.49     1629.88     69.40 o 
  -2   2   7      192.97      386.97     14.36 o 
  -1   2   7     5377.12     5492.36    109.83 o 
   0   2   7       44.61      161.77      8.93 o 
   1   2   7     5462.20     5571.31     80.66 o 
   2   2   7      224.58      381.08     12.65 o 
   3   2   7      943.97     1600.02     36.69 o 
   4   2   7     1985.13     2008.69     51.23 o 
   5   2   7      303.90      304.96     16.50 o 
   6   2   7     2691.62     2394.52     68.05 o 
   7   2   7      654.35      685.43     29.85 o 
   8   2   7     1763.46     1956.56     62.78 o 
   9   2   7     2438.44     2160.40     68.78 o 
  10   2   7      634.23      728.34     38.05 o 
  11   2   7      390.42      340.76     61.09 o 
  12   2   7      192.61      244.68     53.68 o 
  13   2   7       52.12      162.55     54.62 o 
  14   2   7      619.97      830.32    105.54 o 
 -14   3   7       63.13       88.29     34.37 o 
 -13   3   7      358.96      361.87     47.76 o 
 -12   3   7       44.50      263.86     41.39 o 
 -11   3   7       93.22      201.54     33.91 o 
 -10   3   7       64.48       93.65     22.58 o 
  -9   3   7      579.94      516.81     39.94 o 
  -8   3   7     6810.21     5850.48    321.42 o 
  -7   3   7      810.01      808.01     41.46 o 
  -6   3   7     3782.35     3469.23    117.65 o 
  -5   3   7      132.94      141.97     15.49 o 
  -4   3   7     6947.76     7114.87    205.07 o 
  -3   3   7     7377.13     7476.73    104.32 o 
  -2   3   7      588.31      669.33     16.03 o 
  -1   3   7     4614.90     4697.61     66.44 o 
   0   3   7     4828.74     4734.22     71.36 o 
   1   3   7     4621.28     4675.65     66.44 o 
   2   3   7      631.71      683.74     15.21 o 
   3   3   7     7492.05     7570.72    140.83 o 
   4   3   7     6899.78     6842.92    143.52 o 
   5   3   7      112.82      106.13      8.74 o 
   6   3   7     3782.85     3576.82     95.44 o 
   7   3   7      798.52      803.37     33.21 o 
   8   3   7     6855.18     5760.88    151.82 o 
   9   3   7      585.10      576.51     32.96 o 
  10   3   7       64.53      100.74     17.85 o 
  11   3   7       98.00      216.10     50.57 o 
  12   3   7       45.24      272.86     56.94 o 
  13   3   7      361.54      284.94     63.65 o 
  14   3   7       70.36       73.92     45.55 o 
 -14   4   7      126.20       80.12     33.65 o 
 -13   4   7      134.85      252.85     90.99 o 
 -12   4   7      142.28      146.42     34.67 o 
 -11   4   7      502.38      460.36     57.68 o 
 -10   4   7     1011.13     1139.40     86.98 o 
  -9   4   7      116.63      384.76     29.82 o 
  -8   4   7     1045.43     1458.18     62.99 o 
  -7   4   7     1653.66     1433.54     84.28 o 
  -6   4   7      627.84      570.91     27.56 o 
  -5   4   7     2472.13     2404.93     59.94 o 
  -4   4   7     4496.47     4395.77     99.94 o 
  -3   4   7     4050.01     4058.87     59.49 o 
  -2   4   7      150.42      327.98      9.29 o 
  -1   4   7     7611.52     7493.11     99.07 o 
   0   4   7     1930.62     1929.36     32.14 o 
   1   4   7     7469.03     7324.48    103.14 o 
   2   4   7      134.24      317.28      7.74 o 
   3   4   7     4038.58     4200.72     79.90 o 
   4   4   7     4416.21     4314.02     85.35 o 
   5   4   7     2451.55     2324.45     50.49 o 
   6   4   7      635.55      560.85     20.13 o 
   7   4   7     1670.84     1468.09     49.35 o 
   8   4   7     1021.63     1416.88     52.09 o 
   9   4   7      125.51      393.80     34.43 o 
  10   4   7     1000.78     1153.73     63.82 o 
  11   4   7      512.81      426.57     67.31 o 
  12   4   7      139.63      102.75     41.81 o 
  13   4   7      130.28      457.69     74.54 o 
  14   4   7      129.45       91.04     49.18 o 
 -13   5   7      275.44      341.60     48.13 o 
 -12   5   7      329.84      568.50     57.02 o 
 -11   5   7      235.50      225.42     37.02 o 
 -10   5   7      903.49      909.29     44.25 o 
  -9   5   7      292.19      288.59     31.66 o 
  -8   5   7      564.42      639.15     30.29 o 
  -7   5   7     1408.86     1169.62     40.36 o 
  -6   5   7      249.08      338.60     18.09 o 
  -5   5   7     1313.60     1507.23     53.98 o 
  -4   5   7     5466.59     5352.88    121.27 o 
  -3   5   7     1261.53     1187.15     22.60 o 
  -2   5   7     3612.02     3844.38     82.34 o 
  -1   5   7     1882.60     1941.83     29.03 o 
   0   5   7    13872.94    13988.56    204.00 o 
   1   5   7     1834.56     1888.88     32.18 o 
   2   5   7     3690.03     3890.68     57.16 o 
   3   5   7     1308.10     1233.84     22.93 o 
   4   5   7     5484.51     5413.30    105.01 o 
   5   5   7     1370.11     1612.29     37.32 o 
   6   5   7      239.47      340.61     15.60 o 
   7   5   7     1384.32     1224.82     38.29 o 
   8   5   7      536.19      548.36     27.15 o 
   9   5   7      294.14      333.79     23.40 o 
  10   5   7      915.52      850.68     52.39 o 
  11   5   7      235.55      236.60     53.60 o 
  12   5   7      327.74      569.72     81.24 o 
  13   5   7      279.09      259.04     61.36 o 
 -13   6   7       43.89      256.66     76.27 o 
 -12   6   7      439.34      325.49     46.41 o 
 -11   6   7      728.43      683.44     60.17 o 
 -10   6   7      122.32       53.95     24.50 o 
  -9   6   7     1143.56     1028.20     46.46 o 
  -8   6   7      172.01      118.11     16.08 o 
  -7   6   7      200.84      180.98     34.26 o 
  -6   6   7       88.94       79.60     10.18 o 
  -5   6   7      812.66      769.78     27.63 o 
  -4   6   7      837.94     1123.79     21.51 o 
  -3   6   7       86.21      219.99      9.64 o 
  -2   6   7     3221.47     3342.70     55.83 o 
  -1   6   7     1041.27     1093.99     18.73 o 
   0   6   7       31.43      190.85      9.06 o 
   1   6   7     1043.09     1069.80     19.25 o 
   2   6   7     3276.40     3472.94     49.46 o 
   3   6   7       76.35      193.95     11.88 o 
   4   6   7      858.95     1132.17     31.79 o 
   5   6   7      806.96      735.53     21.99 o 
   6   6   7       78.98       67.83      8.37 o 
   7   6   7      205.75      180.78     15.68 o 
   8   6   7      161.24      158.00     15.99 o 
   9   6   7     1113.67     1056.23     58.30 o 
  10   6   7      128.13      110.43     33.36 o 
  11   6   7      728.19      783.16     91.18 o 
  12   6   7      449.54      422.16     68.74 o 
  13   6   7       42.86      188.53     54.53 o 
 -13   7   7      400.28      346.14     50.64 o 
 -12   7   7      531.69      441.34     57.96 o 
 -11   7   7       63.82       92.54     31.03 o 
 -10   7   7      239.28      330.36     42.03 o 
  -9   7   7       32.19       26.74     27.96 o 
  -8   7   7     1345.52     1191.70     53.61 o 
  -7   7   7      951.75     1087.49     48.38 o 
  -6   7   7      277.84      350.73     20.13 o 
  -5   7   7      795.99      985.50     32.88 o 
  -4   7   7     1480.70     1463.86     27.34 o 
  -3   7   7      300.17      386.24     12.21 o 
  -2   7   7     1674.33     1626.44     30.75 o 
  -1   7   7     2963.05     3202.03     46.86 o 
   0   7   7     1992.46     2312.97     39.24 o 
   1   7   7     2999.22     3268.07     52.05 o 
   2   7   7     1732.46     1664.83     27.89 o 
   3   7   7      320.66      414.68     11.53 o 
   4   7   7     1504.32     1478.23     27.79 o 
   5   7   7      780.29      940.37     30.48 o 
   6   7   7      304.79      370.27     16.86 o 
   7   7   7      971.10     1149.53     41.84 o 
   8   7   7     1336.15     1178.90     40.70 o 
   9   7   7       29.87       42.99     14.83 o 
  10   7   7      237.99      287.30     28.77 o 
  11   7   7       60.64       91.14     39.36 o 
  12   7   7      534.51      424.59     70.99 o 
  13   7   7      419.17      268.43     62.63 o 
 -13   8   7      118.92      224.44     46.21 o 
 -12   8   7      622.59      621.78     62.53 o 
 -11   8   7      354.22      213.55     37.39 o 
 -10   8   7      587.96      571.63     53.38 o 
  -9   8   7      150.64      208.95     34.15 o 
  -8   8   7        6.62       50.64     21.11 o 
  -7   8   7     3036.57     3124.70     98.45 o 
  -6   8   7      756.59      637.81     27.28 o 
  -5   8   7       36.85      145.23     15.34 o 
  -4   8   7     4699.33     4596.31     72.82 o 
  -3   8   7     1315.72     1796.57     33.98 o 
  -2   8   7     3011.44     3097.91     51.60 o 
  -1   8   7     9924.74     9938.26    132.88 o 
   0   8   7     1312.28     1633.23     26.90 o 
   1   8   7     9980.28     9858.82    147.50 o 
   2   8   7     2926.98     2923.37     47.29 o 
   3   8   7     1346.96     1853.73     36.97 o 
   4   8   7     4652.98     4551.21     75.73 o 
   5   8   7       37.94      177.79     12.17 o 
   6   8   7      769.79      690.07     23.10 o 
   7   8   7     3001.16     2913.56     77.43 o 
   8   8   7        6.95       52.48     12.57 o 
   9   8   7      166.65      264.63     25.89 o 
  10   8   7      584.02      619.77     66.92 o 
  11   8   7      357.84      312.51     58.18 o 
  12   8   7      624.88      758.61     92.17 o 
  13   8   7      123.38      184.93     53.45 o 
 -13   9   7      292.07      384.29     53.12 o 
 -12   9   7      205.24      392.76     50.29 o 
 -11   9   7      200.49      153.17     34.39 o 
 -10   9   7      363.07      329.46     53.04 o 
  -9   9   7       68.79      132.56     33.12 o 
  -8   9   7      315.73      390.76     42.19 o 
  -7   9   7      118.55      209.79     25.51 o 
  -6   9   7      619.07      900.66     33.81 o 
  -5   9   7      333.39      286.91     12.61 o 
  -4   9   7     1575.58     1443.21     29.67 o 
  -3   9   7      967.36      981.66     22.27 o 
  -2   9   7     2773.29     2737.16     47.78 o 
  -1   9   7      407.45      645.60     15.56 o 
   0   9   7     4547.90     4576.78     69.67 o 
   1   9   7      424.29      664.32     16.24 o 
   2   9   7     2743.84     2674.14     43.68 o 
   3   9   7      987.61      986.81     23.84 o 
   4   9   7     1624.83     1516.22     27.84 o 
   5   9   7      343.24      320.41     16.79 o 
   6   9   7      620.77      882.82     27.59 o 
   7   9   7      109.33      259.68     20.03 o 
   8   9   7      298.41      390.36     29.87 o 
   9   9   7       65.36      150.43     21.12 o 
  10   9   7      360.35      334.68     40.25 o 
  11   9   7      203.30      188.49     49.57 o 
  12   9   7      201.25      406.96     69.58 o 
  13   9   7      292.03      471.56     77.85 o 
 -13  10   7      162.72      368.78     74.59 o 
 -12  10   7      104.62      145.18     36.73 o 
 -11  10   7       20.63        6.16     25.95 o 
 -10  10   7      510.54      487.22     50.98 o 
  -9  10   7       66.55       74.54     42.12 o 
  -8  10   7      166.28      285.23     36.20 o 
  -7  10   7      640.57      613.96     77.57 o 
  -6  10   7      609.00      633.58     32.67 o 
  -5  10   7      819.20      793.34     25.03 o 
  -4  10   7      224.37      303.57     12.82 o 
  -3  10   7     1258.41     1146.62     25.32 o 
  -2  10   7     1121.33     1011.79     20.38 o 
  -1  10   7      559.22      472.58     12.39 o 
   0  10   7      256.39      317.47     11.35 o 
   1  10   7      537.46      466.04     13.03 o 
   2  10   7     1139.86      988.50     20.11 o 
   3  10   7     1265.61     1128.11     27.01 o 
   4  10   7      204.01      279.41     12.42 o 
   5  10   7      832.01      779.92     22.20 o 
   6  10   7      614.75      585.76     30.93 o 
   7  10   7      637.22      720.79     31.35 o 
   8  10   7      157.01      278.32     25.89 o 
   9  10   7       67.20       70.16     17.86 o 
  10  10   7      509.89      411.73     73.00 o 
  11  10   7       20.89       33.23     32.40 o 
  12  10   7      101.57      176.70     51.26 o 
  13  10   7      165.98      384.98     70.63 o 
 -12  11   7      195.66      237.70     41.92 o 
 -11  11   7       43.82       51.29     35.43 o 
 -10  11   7      150.63      334.82     43.41 o 
  -9  11   7       52.77      129.97     30.95 o 
  -8  11   7      601.18      563.20     51.07 o 
  -7  11   7      805.62      795.05     55.55 o 
  -6  11   7      381.04      644.80     51.17 o 
  -5  11   7     1405.47     1357.52     42.89 o 
  -4  11   7      272.62      355.19     14.85 o 
  -3  11   7     1079.89     1039.68     24.11 o 
  -2  11   7      894.16      903.53     18.24 o 
  -1  11   7      266.83      292.29     13.05 o 
   0  11   7     2237.54     2031.73     36.01 o 
   1  11   7      254.27      304.19     11.34 o 
   2  11   7      874.90      872.27     22.33 o 
   3  11   7     1078.62      956.94     23.90 o 
   4  11   7      285.94      321.54     15.99 o 
   5  11   7     1433.69     1456.19     35.72 o 
   6  11   7      371.73      698.78     27.65 o 
   7  11   7      806.83      813.20     38.23 o 
   8  11   7      609.35      577.86     36.31 o 
   9  11   7       52.39      159.29     23.21 o 
  10  11   7      162.16      353.16     43.18 o 
  11  11   7       42.13      -41.47     21.62 o 
  12  11   7      188.96      283.49     58.81 o 
 -12  12   7       59.51        8.35     28.75 o 
 -11  12   7      622.47      432.86    104.81 o 
 -10  12   7       25.45       45.91     27.18 o 
  -9  12   7      540.93      627.43     57.54 o 
  -8  12   7     1446.54     1399.88     75.03 o 
  -7  12   7      146.54      217.48     35.53 o 
  -6  12   7     2178.08     1882.87     71.16 o 
  -5  12   7      422.82      499.64     20.41 o 
  -4  12   7       25.30       78.30     11.47 o 
  -3  12   7     1330.65     1405.20     29.97 o 
  -2  12   7      613.75      582.88     14.84 o 
  -1  12   7        6.62       86.70      7.16 o 
   0  12   7      266.16      281.71     11.70 o 
   1  12   7        4.24       82.38      6.99 o 
   2  12   7      608.10      575.44     14.72 o 
   3  12   7     1343.01     1419.72     33.39 o 
   4  12   7       29.64      103.16     10.57 o 
   5  12   7      426.04      486.94     19.82 o 
   6  12   7     2137.55     1824.22     53.19 o 
   7  12   7      155.36      240.08     38.25 o 
   8  12   7     1444.88     1446.98    127.21 o 
   9  12   7      522.73      590.86     49.22 o 
  10  12   7       27.98      107.65     40.81 o 
 -12  13   7        7.18       26.57     28.50 o 
 -11  13   7      113.26      179.11     39.17 o 
 -10  13   7       63.53      134.61     51.00 o 
  -9  13   7      131.11      223.10     38.03 o 
  -8  13   7      272.86      255.36     38.16 o 
  -7  13   7      218.60      216.51     33.41 o 
  -6  13   7      422.36      703.16     28.19 o 
  -5  13   7     5396.93     4897.50    104.27 o 
  -4  13   7       32.23      174.35     16.12 o 
  -3  13   7      910.15      890.68     22.84 o 
  -2  13   7      697.37      698.44     18.03 o 
  -1  13   7      392.36      482.20     28.72 o 
   0  13   7      167.47      184.44     10.72 o 
   1  13   7      393.30      491.88     16.82 o 
   2  13   7      727.39      712.43     23.61 o 
   3  13   7      934.43      920.24     25.71 o 
   4  13   7       28.24      147.58     13.09 o 
   5  13   7     5474.83     5017.55    102.61 o 
   6  13   7      423.17      732.99     30.78 o 
   7  13   7      212.54      180.07     20.34 o 
   8  13   7      279.18      304.08     34.56 o 
   9  13   7      135.70      239.31     43.60 o 
  10  13   7       62.13      131.55     46.13 o 
 -11  14   7      582.46      640.52     98.13 o 
 -10  14   7       11.67       16.72     26.17 o 
  -9  14   7      210.99      160.89     33.47 o 
  -8  14   7      294.89      332.16     45.67 o 
  -7  14   7      289.50      246.67     36.73 o 
  -6  14   7       64.67       58.56     20.10 o 
  -5  14   7       52.39      304.78     21.62 o 
  -4  14   7      368.79      768.76     31.50 o 
  -3  14   7     2220.98     2176.00     45.76 o 
  -2  14   7      703.43      592.33     20.69 o 
  -1  14   7      610.35      592.32     17.94 o 
   0  14   7     2690.13     2403.43     44.86 o 
   1  14   7      634.50      631.00     22.94 o 
   2  14   7      708.77      583.21     18.35 o 
   3  14   7     2196.63     2053.04     50.48 o 
   4  14   7      370.03      724.22     26.27 o 
   5  14   7       49.81      303.77     18.13 o 
   6  14   7       68.64       59.80     19.78 o 
   7  14   7      297.76      310.87     27.12 o 
   8  14   7      285.45      283.20     35.30 o 
   9  14   7      201.26      172.21     34.77 o 
  10  14   7       10.93       19.13     34.90 o 
 -11  15   7       11.07       58.57     32.66 o 
 -10  15   7      718.60      630.74     63.62 o 
  -9  15   7      372.33      416.52     51.04 o 
  -8  15   7       92.53       51.39     30.63 o 
  -7  15   7       37.19      101.06     28.35 o 
  -6  15   7      224.19      271.91     19.72 o 
  -5  15   7      378.54      344.46     20.68 o 
  -4  15   7     4828.49     4719.45    102.29 o 
  -3  15   7     1559.36     1500.78     40.02 o 
  -2  15   7      577.29      487.73     23.00 o 
  -1  15   7      171.35      117.85      9.66 o 
   0  15   7       78.69      106.08      9.60 o 
   1  15   7      163.73      119.04     10.46 o 
   2  15   7      565.52      500.05     18.10 o 
   3  15   7     1557.96     1453.49     43.15 o 
   4  15   7     4738.93     4755.85    121.73 o 
   5  15   7      365.67      376.95     21.01 o 
   6  15   7      226.12      305.07     26.35 o 
   7  15   7       32.88       53.09     33.13 o 
   8  15   7       90.57       82.37     24.37 o 
   9  15   7      370.57      437.24     91.34 o 
  10  15   7      702.23      699.11     94.71 o 
 -10  16   7      120.55       98.56     43.63 o 
  -9  16   7      523.09      670.82     64.50 o 
  -8  16   7      305.46      337.95     45.14 o 
  -7  16   7      123.65      144.43     18.97 o 
  -6  16   7      156.80      286.44     18.96 o 
  -5  16   7     1521.08     1293.89     54.75 o 
  -4  16   7     1858.83     1759.49     53.59 o 
  -3  16   7        3.02       22.89      9.05 o 
  -2  16   7      609.18      665.86     26.37 o 
  -1  16   7      227.86      235.71     18.97 o 
   0  16   7        4.01       15.43      7.54 o 
   1  16   7      245.50      240.84     14.49 o 
   2  16   7      592.56      602.24     20.20 o 
   3  16   7        1.54       12.58     10.14 o 
   4  16   7     1843.59     1776.15     48.20 o 
   5  16   7     1513.67     1248.60     46.61 o 
   6  16   7      148.04      312.86     25.14 o 
   7  16   7      127.63      150.71     33.00 o 
   8  16   7      314.21      380.28     43.54 o 
   9  16   7      538.01      748.00     61.33 o 
  10  16   7      117.77      198.13     55.68 o 
 -10  17   7      101.39       75.40     78.68 o 
  -9  17   7      258.24      307.22     51.06 o 
  -8  17   7       74.13       33.58     27.52 o 
  -7  17   7       77.46      127.43     22.47 o 
  -6  17   7       51.30      106.92     15.52 o 
  -5  17   7      247.96      267.99     22.13 o 
  -4  17   7      145.28      165.31     33.72 o 
  -3  17   7     2588.66     2296.06     57.62 o 
  -2  17   7      243.97      238.03     21.36 o 
  -1  17   7      119.25      296.18     16.32 o 
   0  17   7      211.00      198.27     13.82 o 
   1  17   7      118.04      303.15     16.34 o 
   2  17   7      238.49      247.74     13.60 o 
   3  17   7     2574.31     2321.74     63.63 o 
   4  17   7      144.80      159.61     17.15 o 
   5  17   7      244.10      292.62     21.65 o 
   6  17   7       53.74      118.63     16.70 o 
   7  17   7       83.60       71.59     37.32 o 
   8  17   7       72.90       74.65     26.47 o 
   9  17   7      252.97      369.51     44.27 o 
  10  17   7       95.49      133.03     53.01 o 
  -9  18   7      112.27      204.22     42.01 o 
  -8  18   7      286.33      291.12     63.47 o 
  -7  18   7       81.28      118.50     22.01 o 
  -6  18   7      223.29      157.23     17.91 o 
  -5  18   7       24.52       26.99     16.46 o 
  -4  18   7      193.99      215.42     28.23 o 
  -3  18   7      414.05      466.63     38.21 o 
  -2  18   7       99.57      139.23     15.44 o 
  -1  18   7      667.00      649.69     23.61 o 
   0  18   7        7.98       40.97      9.36 o 
   1  18   7      636.56      705.59     24.64 o 
   2  18   7      105.31      145.06     10.91 o 
   3  18   7      416.75      448.17     27.47 o 
   4  18   7      194.30      225.62     36.87 o 
   5  18   7       25.52       52.70     13.06 o 
   6  18   7      229.36      151.43     16.70 o 
   7  18   7       77.55      114.50     20.92 o 
   8  18   7      279.94      257.91     38.84 o 
   9  18   7      122.76      255.88     64.41 o 
  -9  19   7      143.16      322.73     49.08 o 
  -8  19   7       53.02       37.12     30.04 o 
  -7  19   7      171.95      173.31     25.80 o 
  -6  19   7      223.46      203.80     32.87 o 
  -5  19   7        4.35       79.16     15.84 o 
  -4  19   7       84.20       75.58     15.65 o 
  -3  19   7      794.76      610.83     32.81 o 
  -2  19   7      103.82       80.80     13.81 o 
  -1  19   7      559.68      591.58     23.18 o 
   0  19   7     3914.98     3641.44     73.56 o 
   1  19   7      553.69      593.63     22.91 o 
   2  19   7       95.96       38.92     11.39 o 
   3  19   7      780.54      668.35     39.55 o 
   4  19   7       90.53      104.57     15.87 o 
   5  19   7        2.70       89.71     15.24 o 
   6  19   7      214.31      169.72     17.83 o 
   7  19   7      167.55      207.73     26.66 o 
   8  19   7       56.91       32.60     18.57 o 
   9  19   7      149.91      212.27     59.94 o 
  -8  20   7      409.36      513.18     72.77 o 
  -7  20   7       23.58       38.44     20.09 o 
  -6  20   7       20.35       74.54     16.02 o 
  -5  20   7      195.31      201.98     32.44 o 
  -4  20   7      218.02      302.72     24.77 o 
  -3  20   7       39.23       27.33     13.27 o 
  -2  20   7      710.28      638.85     32.71 o 
  -1  20   7      684.11      646.88     24.26 o 
   0  20   7     1152.70     1195.00     33.89 o 
   1  20   7      674.91      610.17     24.34 o 
   2  20   7      713.36      667.33     29.72 o 
   3  20   7       38.93       13.43     15.94 o 
   4  20   7      215.24      266.19     23.27 o 
   5  20   7      200.20      199.23     29.14 o 
   6  20   7       18.66       55.92     13.97 o 
   7  20   7       23.76       61.04     19.82 o 
   8  20   7      397.78      329.52     44.00 o 
  -7  21   7      284.82      282.35     33.18 o 
  -6  21   7       72.98       64.06     15.85 o 
  -5  21   7      208.14      200.01     30.40 o 
  -4  21   7       22.57       62.15     18.54 o 
  -3  21   7      142.50      156.72     20.03 o 
  -2  21   7      278.15      328.94     28.02 o 
  -1  21   7       85.94      113.96     12.22 o 
   0  21   7      396.37      483.89     22.64 o 
   1  21   7       87.18      121.48     12.57 o 
   2  21   7      274.52      326.13     24.95 o 
   3  21   7      143.96      184.65     20.23 o 
   4  21   7       18.57       31.42     13.82 o 
   5  21   7      204.41      188.71     20.66 o 
   6  21   7       77.91       44.61     14.05 o 
   7  21   7      288.51      343.52     33.97 o 
  -6  22   7      176.64      209.68     27.12 o 
  -5  22   7       33.34       33.25     14.74 o 
  -4  22   7      106.92      120.82     25.64 o 
  -3  22   7      121.42      118.66     18.73 o 
  -2  22   7       27.95       22.57     11.87 o 
  -1  22   7     1025.02      876.66     33.92 o 
   0  22   7       98.53       73.16     11.93 o 
   1  22   7     1046.80      908.42     29.48 o 
   2  22   7       27.86       29.35     12.65 o 
   3  22   7      120.35      174.66     21.01 o 
   4  22   7      104.51      111.41     18.28 o 
   5  22   7       33.57       27.20     16.47 o 
   6  22   7      172.75      178.75     22.75 o 
  -5  23   7       51.83       39.74     16.54 o 
  -4  23   7      218.84      258.01     48.25 o 
  -3  23   7      122.11      200.53     22.74 o 
  -2  23   7       18.91       46.36     14.51 o 
  -1  23   7      310.17      264.69     22.26 o 
   0  23   7       51.53      113.59     13.40 o 
   1  23   7      308.04      284.64     17.78 o 
   2  23   7       17.95       26.50     13.38 o 
   3  23   7      113.06      212.99     22.66 o 
   4  23   7      218.69      278.04     25.89 o 
   5  23   7       45.63       32.62     15.10 o 
  -4  24   7       12.38        2.87     14.48 o 
  -3  24   7       40.46       55.34     16.83 o 
  -2  24   7       19.23       43.15     14.62 o 
  -1  24   7      564.62      544.11     29.71 o 
   0  24   7        3.13       76.81     12.36 o 
   1  24   7      580.03      491.47     29.26 o 
   2  24   7       16.68       67.41     16.12 o 
   3  24   7       38.72       74.81     17.69 o 
   4  24   7       11.99       39.90     15.94 o 
  -1  25   7       85.17       86.17     16.21 o 
   0  25   7        0.04       48.76     14.05 o 
   1  25   7       84.40       88.62     24.36 o 
   0   0   8     9281.00     8475.76    175.71 o 
   1   0   8    31653.16    30603.78    412.75 o 
   2   0   8     5823.71     5985.75     86.21 o 
   3   0   8      450.59      421.06     24.26 o 
   4   0   8      419.04      620.04     36.99 o 
   5   0   8     1155.39     1417.97     54.10 o 
   6   0   8      267.38      461.11     29.49 o 
   7   0   8      329.27      319.87     53.12 o 
   8   0   8      662.42      648.48     41.86 o 
   9   0   8      255.81      521.16     44.07 o 
  10   0   8     4079.11     3771.64    206.86 o 
  11   0   8      396.19      320.60     61.19 o 
  12   0   8       65.21       29.48     32.75 o 
  13   0   8        5.24       38.24     42.20 o 
  14   0   8       17.70       48.94     44.82 o 
 -14   1   8      517.18      448.66     53.99 o 
 -13   1   8      348.18      399.51     76.54 o 
 -12   1   8      420.61      400.64     72.23 o 
 -11   1   8      363.46      307.15     60.33 o 
 -10   1   8       45.43       66.72     34.72 o 
  -9   1   8       67.04      177.83     25.53 o 
  -8   1   8     1589.49     1359.12     61.97 o 
  -7   1   8     1335.28     1151.46     72.41 o 
  -6   1   8     5334.26     4930.75    157.38 o 
  -5   1   8      866.52      807.07     52.81 o 
  -4   1   8     2130.02     1899.87     50.65 o 
  -3   1   8     1198.10     1016.71     22.22 o 
  -2   1   8     3481.50     3338.44     53.49 o 
  -1   1   8     1404.16     2150.27     67.71 o 
   0   1   8      514.91      533.05     11.75 o 
   1   1   8     1446.00     2208.46     51.01 o 
   2   1   8     3541.57     3417.63     49.35 o 
   3   1   8     1196.24      998.36     24.81 o 
   4   1   8     2115.25     1942.70     43.79 o 
   5   1   8      867.04      761.28     48.93 o 
   6   1   8     5294.72     4816.03    123.52 o 
   7   1   8     1365.14     1147.87     52.26 o 
   8   1   8     1558.16     1390.18     48.40 o 
   9   1   8       68.92      186.78     19.93 o 
  10   1   8       49.72      101.80     39.85 o 
  11   1   8      371.92      320.19     62.80 o 
  12   1   8      420.70      323.17     65.45 o 
  13   1   8      351.67      440.48     79.00 o 
  14   1   8      531.98      454.35     80.87 o 
 -14   2   8      101.52      142.63     66.08 o 
 -13   2   8      224.75      383.45    121.81 o 
 -12   2   8      666.27      577.35     85.41 o 
 -11   2   8       97.46       58.59     39.50 o 
 -10   2   8      298.33      507.01     74.15 o 
  -9   2   8      376.04      311.93     50.99 o 
  -8   2   8     1159.30     1028.20    100.62 o 
  -7   2   8      677.45      666.24     98.40 o 
  -6   2   8      363.55      350.24     27.14 o 
  -5   2   8      179.90      207.87     16.89 o 
  -4   2   8      298.96      357.38     29.13 o 
  -3   2   8     2838.15     2963.04     71.58 o 
  -2   2   8      550.57      747.61     17.38 o 
  -1   2   8      480.53      475.29     12.22 o 
   0   2   8       83.12      236.03     10.11 o 
   1   2   8      498.45      523.91     11.02 o 
   2   2   8      516.73      704.26     12.11 o 
   3   2   8     2739.96     2826.12     59.17 o 
   4   2   8      307.29      381.12     15.22 o 
   5   2   8      186.80      201.33     10.65 o 
   6   2   8      355.90      357.14     19.68 o 
   7   2   8      689.32      706.09     40.43 o 
   8   2   8     1152.25     1128.42     42.16 o 
   9   2   8      360.55      351.72     26.42 o 
  10   2   8      316.81      339.82     58.90 o 
  11   2   8       99.72       74.97     37.17 o 
  12   2   8      656.19      505.06     77.34 o 
  13   2   8      224.97      302.93     68.19 o 
  14   2   8       95.30      163.07     55.86 o 
 -14   3   8       23.39       37.19     31.36 o 
 -13   3   8      954.26      977.74    123.90 o 
 -12   3   8       51.05       58.21     27.60 o 
 -11   3   8      592.11      601.94     54.77 o 
 -10   3   8      592.75      615.64     82.70 o 
  -9   3   8     1153.71     1254.99     74.31 o 
  -8   3   8     1218.80     1157.95     54.63 o 
  -7   3   8     1353.35     1176.22     54.21 o 
  -6   3   8     1159.78     1072.09     51.64 o 
  -5   3   8     2364.04     2109.21     58.54 o 
  -4   3   8     1100.94     1279.95     79.14 o 
  -3   3   8      363.50      445.47     18.93 o 
  -2   3   8     6697.20     6044.45     99.38 o 
  -1   3   8     2657.42     3016.30     77.09 o 
   0   3   8      341.15      372.05      9.89 o 
   1   3   8     2713.80     3118.06     65.75 o 
   2   3   8     6752.97     6175.89     82.35 o 
   3   3   8      345.37      453.86     11.69 o 
   4   3   8     1099.78     1268.23     28.77 o 
   5   3   8     2452.30     2214.57     51.17 o 
   6   3   8     1181.81     1075.07     30.05 o 
   7   3   8     1363.55     1256.66     89.87 o 
   8   3   8     1189.50     1137.01     43.29 o 
   9   3   8     1165.64     1211.93     59.99 o 
  10   3   8      583.12      539.85     75.27 o 
  11   3   8      579.38      547.58     77.35 o 
  12   3   8       49.20       79.25     43.18 o 
  13   3   8      936.01      889.60    107.85 o 
  14   3   8       22.59       -9.28     33.77 o 
 -13   4   8       49.46       86.83     32.05 o 
 -12   4   8      182.95      420.83     94.12 o 
 -11   4   8      853.31      885.18    165.74 o 
 -10   4   8     1407.58     1395.63    103.50 o 
  -9   4   8     1902.51     1640.64     61.64 o 
  -8   4   8      676.27      621.65     33.73 o 
  -7   4   8      522.14      630.84     31.28 o 
  -6   4   8     2684.04     2445.67     87.17 o 
  -5   4   8      682.94      622.36     23.11 o 
  -4   4   8     1174.56     1568.30     39.88 o 
  -3   4   8      645.03      679.58     15.10 o 
  -2   4   8     2865.15     2926.38     47.48 o 
  -1   4   8     1537.64     1536.44     27.77 o 
   0   4   8     1059.12     1133.33     21.03 o 
   1   4   8     1563.57     1558.94     25.29 o 
   2   4   8     2814.08     2876.66     40.86 o 
   3   4   8      648.55      732.28     13.53 o 
   4   4   8     1196.32     1590.37     35.02 o 
   5   4   8      669.71      620.40     18.48 o 
   6   4   8     2729.32     2447.06     56.28 o 
   7   4   8      542.06      638.66     29.36 o 
   8   4   8      673.94      673.92     32.76 o 
   9   4   8     1923.82     1550.19     65.90 o 
  10   4   8     1428.26     1453.94    107.68 o 
  11   4   8      890.22      886.59     83.20 o 
  12   4   8      190.85      400.58     69.99 o 
  13   4   8       49.39       72.29     44.09 o 
 -13   5   8      169.33      363.46     66.37 o 
 -12   5   8      164.84      193.88     83.58 o 
 -11   5   8      526.08      515.33     62.45 o 
 -10   5   8      188.23      200.80     34.98 o 
  -9   5   8      814.52      619.31     38.80 o 
  -8   5   8      770.71      721.54     32.48 o 
  -7   5   8     1526.68     1508.25     59.00 o 
  -6   5   8     1408.21     1190.73     42.30 o 
  -5   5   8     3164.18     2929.73     83.37 o 
  -4   5   8      563.97      547.18     12.42 o 
  -3   5   8      443.60      775.31     18.19 o 
  -2   5   8     4629.74     4756.61     74.93 o 
  -1   5   8      102.13      387.54     10.08 o 
   0   5   8     2218.55     2388.56     39.41 o 
   1   5   8       97.86      364.73     10.32 o 
   2   5   8     4635.76     4776.14     93.78 o 
   3   5   8      467.35      757.59     15.48 o 
   4   5   8      567.16      540.92     16.56 o 
   5   5   8     3105.63     2856.97     60.52 o 
   6   5   8     1381.13     1138.01     29.92 o 
   7   5   8     1562.72     1524.01     44.66 o 
   8   5   8      777.80      771.21     32.73 o 
   9   5   8      812.41      604.56     33.60 o 
  10   5   8      183.88      276.93     73.84 o 
  11   5   8      526.62      756.18     86.90 o 
  12   5   8      165.55       67.80     39.63 o 
  13   5   8      164.15      388.77     73.31 o 
 -13   6   8        1.47      204.71     41.17 o 
 -12   6   8      673.49      639.23     61.15 o 
 -11   6   8     1398.54     1200.72     71.00 o 
 -10   6   8     2914.27     2599.19    112.61 o 
  -9   6   8      431.14      582.51    104.41 o 
  -8   6   8      995.09      855.71     53.79 o 
  -7   6   8     1096.50     1050.04     47.53 o 
  -6   6   8      276.72      296.25     18.39 o 
  -5   6   8      142.28      322.70     27.81 o 
  -4   6   8       23.74       69.84      5.18 o 
  -3   6   8     1657.49     1788.73     32.91 o 
  -2   6   8     7985.38     8192.47    124.78 o 
  -1   6   8     1749.87     1922.35     31.45 o 
   0   6   8      419.08      722.37     16.06 o 
   1   6   8     1708.80     1869.36     32.58 o 
   2   6   8     7970.43     8114.01    107.63 o 
   3   6   8     1637.98     1837.37     30.54 o 
   4   6   8       21.62       62.76     11.09 o 
   5   6   8      147.63      285.61     17.16 o 
   6   6   8      272.55      339.81     17.45 o 
   7   6   8     1090.01     1071.30     35.77 o 
   8   6   8      989.16      929.19     34.00 o 
   9   6   8      447.38      618.16     34.12 o 
  10   6   8     2893.46     2578.82    113.49 o 
  11   6   8     1370.38     1123.44     97.32 o 
  12   6   8      666.69      528.13     80.39 o 
  13   6   8        1.67      240.13     61.10 o 
 -13   7   8      165.41      155.85     38.75 o 
 -12   7   8       49.64      153.65     35.84 o 
 -11   7   8       13.47       50.81     25.99 o 
 -10   7   8       51.49      140.42     40.60 o 
  -9   7   8      221.75      212.11     60.88 o 
  -8   7   8     1060.69     1203.87     68.96 o 
  -7   7   8     1787.28     1721.42     66.26 o 
  -6   7   8       80.67      239.63     17.66 o 
  -5   7   8     2006.15     2048.25     51.47 o 
  -4   7   8     6340.74     6295.38     96.53 o 
  -3   7   8      265.65      350.40     16.47 o 
  -2   7   8     1724.35     1696.14     31.93 o 
  -1   7   8     3286.15     4005.75     60.92 o 
   0   7   8      714.34      733.40     16.62 o 
   1   7   8     3244.30     4059.58     76.63 o 
   2   7   8     1742.65     1729.15     29.06 o 
   3   7   8      257.73      329.74     14.60 o 
   4   7   8     6386.52     6262.17    100.39 o 
   5   7   8     1970.53     2029.84     46.20 o 
   6   7   8       92.99      266.46     14.12 o 
   7   7   8     1793.03     1782.96     51.09 o 
   8   7   8     1041.69     1027.86     55.92 o 
   9   7   8      219.67      208.10     38.81 o 
  10   7   8       57.32      239.12     33.75 o 
  11   7   8       14.72      133.35     42.84 o 
  12   7   8       47.94       92.99     43.98 o 
  13   7   8      177.33      156.97     50.26 o 
 -13   8   8       15.31      131.82     36.84 o 
 -12   8   8      689.87      481.93     90.06 o 
 -11   8   8      163.86      107.50     30.00 o 
 -10   8   8      180.44      248.39     39.39 o 
  -9   8   8      378.29      384.76     43.52 o 
  -8   8   8      179.74      173.44     29.76 o 
  -7   8   8      541.20      691.30     40.64 o 
  -6   8   8      490.67      698.74     57.11 o 
  -5   8   8     1250.78     1157.31     28.68 o 
  -4   8   8      322.16      362.91     11.88 o 
  -3   8   8     1005.29     1051.97     23.61 o 
  -2   8   8      482.94      505.71     12.34 o 
  -1   8   8     3934.19     3892.55     59.15 o 
   0   8   8     3995.27     4593.52     69.40 o 
   1   8   8     3854.76     3782.52     61.50 o 
   2   8   8      501.92      511.14     12.30 o 
   3   8   8     1017.16      994.73     32.06 o 
   4   8   8      313.83      321.42     10.14 o 
   5   8   8     1285.01     1209.19     32.42 o 
   6   8   8      469.84      684.60     41.42 o 
   7   8   8      535.46      726.25     29.39 o 
   8   8   8      177.24      135.02     18.53 o 
   9   8   8      386.59      405.11     30.56 o 
  10   8   8      175.89      285.81     37.21 o 
  11   8   8      171.62      243.24     52.76 o 
  12   8   8      678.59      698.75     88.16 o 
  13   8   8       15.37      143.52     53.58 o 
 -13   9   8      802.49      681.70     69.09 o 
 -12   9   8       50.01      157.92     36.55 o 
 -11   9   8      434.59      323.35     45.40 o 
 -10   9   8       23.41      114.14     29.96 o 
  -9   9   8       89.70       73.53     26.06 o 
  -8   9   8      246.36      267.44     36.17 o 
  -7   9   8      375.04      265.07     28.46 o 
  -6   9   8      407.48      420.64     24.01 o 
  -5   9   8      618.16      904.46     21.50 o 
  -4   9   8      509.81      601.91     18.38 o 
  -3   9   8     2550.55     2446.62     43.91 o 
  -2   9   8     1744.90     1850.43     31.88 o 
  -1   9   8     1582.35     1745.83     30.84 o 
   0   9   8      120.63      258.21      9.59 o 
   1   9   8     1579.39     1677.69     31.68 o 
   2   9   8     1712.06     1813.21     31.73 o 
   3   9   8     2505.51     2369.04     44.85 o 
   4   9   8      511.79      591.70     15.25 o 
   5   9   8      578.63      852.88     26.41 o 
   6   9   8      420.77      398.81     18.77 o 
   7   9   8      409.97      379.42     23.48 o 
   8   9   8      248.71      273.67     24.84 o 
   9   9   8       89.70       42.27     14.67 o 
  10   9   8       26.17      105.17     26.82 o 
  11   9   8      423.32      326.37     62.50 o 
  12   9   8       51.06       26.24     37.17 o 
  13   9   8      830.71      816.03    101.54 o 
 -12  10   8      137.09      135.32     34.82 o 
 -11  10   8      321.60      345.52     47.71 o 
 -10  10   8      300.11      271.33     40.70 o 
  -9  10   8      606.67      756.51     68.55 o 
  -8  10   8      304.03      221.53     34.94 o 
  -7  10   8      310.92      395.67     40.62 o 
  -6  10   8     3833.31     3559.89     91.32 o 
  -5  10   8     1583.08     1588.44     40.85 o 
  -4  10   8      675.69      732.06     18.97 o 
  -3  10   8     1824.33     1876.92     36.14 o 
  -2  10   8       92.27      173.99      8.12 o 
  -1  10   8     1226.04     1060.79     20.84 o 
   0  10   8      134.29      237.84     10.45 o 
   1  10   8     1243.96     1101.88     23.22 o 
   2  10   8      103.12      177.98      9.06 o 
   3  10   8     1809.37     1810.51     36.87 o 
   4  10   8      674.11      675.45     19.74 o 
   5  10   8     1598.86     1609.60     37.60 o 
   6  10   8     3818.04     3511.77     77.30 o 
   7  10   8      312.35      417.09     56.94 o 
   8  10   8      300.86      247.57     24.41 o 
   9  10   8      603.51      702.75     40.08 o 
  10  10   8      300.62      306.08     40.14 o 
  11  10   8      315.30      269.85     58.91 o 
  12  10   8      137.19      161.51     47.96 o 
 -12  11   8      298.32      212.02     52.33 o 
 -11  11   8       65.25      133.80     76.91 o 
 -10  11   8      125.24      201.83     50.60 o 
  -9  11   8       47.21      172.64     33.88 o 
  -8  11   8       62.49       36.48     21.40 o 
  -7  11   8      107.75       42.25     21.92 o 
  -6  11   8     1800.62     2003.48     66.72 o 
  -5  11   8      945.52     1112.72     32.71 o 
  -4  11   8      373.42      377.11     15.40 o 
  -3  11   8     2133.98     1996.32     39.42 o 
  -2  11   8      352.60      447.01     11.67 o 
  -1  11   8       25.88      152.50      8.09 o 
   0  11   8      126.31      256.73     10.97 o 
   1  11   8       25.96      129.82      8.07 o 
   2  11   8      382.50      478.91     15.46 o 
   3  11   8     2162.42     2043.73     45.88 o 
   4  11   8      362.58      358.84     22.49 o 
   5  11   8      952.40     1085.32     29.55 o 
   6  11   8     1844.21     2106.81     92.37 o 
   7  11   8      105.80       68.07     19.64 o 
   8  11   8       61.16      105.81     26.51 o 
   9  11   8       49.23      261.28     28.28 o 
  10  11   8      125.05      118.23     28.90 o 
  11  11   8       61.83       62.26     37.16 o 
  12  11   8      297.11      258.40     57.26 o 
 -12  12   8      464.55      212.82     41.98 o 
 -11  12   8      116.53      117.87     40.54 o 
 -10  12   8      411.09      352.65     46.46 o 
  -9  12   8      100.31      111.08     30.56 o 
  -8  12   8        5.91       47.39     23.71 o 
  -7  12   8      101.11      109.10     25.89 o 
  -6  12   8      299.73      280.25     25.18 o 
  -5  12   8      277.70      367.24     20.47 o 
  -4  12   8     1336.22     1173.32     32.13 o 
  -3  12   8      369.61      567.75     20.75 o 
  -2  12   8      125.08      162.12      7.15 o 
  -1  12   8       47.63       86.13      7.78 o 
   0  12   8       46.39      134.89     11.45 o 
   1  12   8       44.12       86.90      7.35 o 
   2  12   8      104.17      171.15     10.25 o 
   3  12   8      383.63      578.58     20.69 o 
   4  12   8     1316.49     1164.60     36.00 o 
   5  12   8      279.36      409.42     18.67 o 
   6  12   8      309.84      277.09     19.96 o 
   7  12   8      104.18      115.91     21.31 o 
   8  12   8        5.97       48.44     18.55 o 
   9  12   8       94.17       91.22     23.43 o 
  10  12   8      417.87      441.85     67.55 o 
  11  12   8      123.66       50.83     39.56 o 
  12  12   8      472.43      320.00     64.66 o 
 -12  13   8      131.84      202.26     42.65 o 
 -11  13   8      109.50      191.01     39.00 o 
 -10  13   8       72.45       66.45     28.85 o 
  -9  13   8      188.40      279.34     65.26 o 
  -8  13   8      386.01      514.63     52.25 o 
  -7  13   8      818.87      783.85     94.99 o 
  -6  13   8      165.62      139.80     12.99 o 
  -5  13   8       66.71      133.84     14.55 o 
  -4  13   8      112.96      184.46     14.11 o 
  -3  13   8      248.96      327.47     14.73 o 
  -2  13   8      296.01      259.91     11.29 o 
  -1  13   8      826.83      841.79     21.32 o 
   0  13   8      129.71      150.84     10.95 o 
   1  13   8      824.06      844.62     21.21 o 
   2  13   8      290.66      285.20     12.69 o 
   3  13   8      251.77      340.18     17.91 o 
   4  13   8      109.34      150.11     13.13 o 
   5  13   8       73.47      156.85     13.00 o 
   6  13   8      157.01      164.75     21.47 o 
   7  13   8      796.25      714.24     35.78 o 
   8  13   8      384.14      454.55     42.22 o 
   9  13   8      193.41      292.79     56.98 o 
  10  13   8       70.99       47.68     38.43 o 
 -11  14   8      239.52      268.30     44.98 o 
 -10  14   8        0.57       34.25     28.23 o 
  -9  14   8      342.82      289.73     71.73 o 
  -8  14   8       32.83       20.96     23.94 o 
  -7  14   8       38.93       32.30     23.06 o 
  -6  14   8     1192.87     1058.02     35.80 o 
  -5  14   8     1688.78     1458.39     45.70 o 
  -4  14   8     1417.97     1815.70     42.97 o 
  -3  14   8     1450.79     1341.31     30.58 o 
  -2  14   8      763.73      663.83     22.09 o 
  -1  14   8      107.80      136.68      9.71 o 
   0  14   8      286.74      377.47     15.07 o 
   1  14   8       93.20      114.25      9.18 o 
   2  14   8      774.26      686.98     20.19 o 
   3  14   8     1510.65     1383.83     42.45 o 
   4  14   8     1413.65     1782.06     78.60 o 
   5  14   8     1687.03     1454.06     39.56 o 
   6  14   8     1206.39     1065.54     43.94 o 
   7  14   8       40.22       16.91     13.56 o 
   8  14   8       33.56        6.24     22.10 o 
   9  14   8      366.47      309.62     59.70 o 
  10  14   8        0.47       36.85     35.04 o 
 -11  15   8       46.28       11.53     30.58 o 
 -10  15   8       23.20       87.66     60.42 o 
  -9  15   8        7.08       56.69     28.48 o 
  -8  15   8       92.31      230.27     41.15 o 
  -7  15   8      451.74      513.74     51.31 o 
  -6  15   8      684.39      683.67     26.29 o 
  -5  15   8     1512.30     1629.13     43.88 o 
  -4  15   8      663.38      758.28     27.79 o 
  -3  15   8      156.93      328.61     22.54 o 
  -2  15   8      930.85      955.33     28.79 o 
  -1  15   8      214.42      209.72     13.34 o 
   0  15   8        7.59       22.06      6.89 o 
   1  15   8      204.38      181.78     12.39 o 
   2  15   8      948.75      974.42     27.59 o 
   3  15   8      167.44      362.73     20.04 o 
   4  15   8      661.30      790.05     30.97 o 
   5  15   8     1536.99     1571.72     68.41 o 
   6  15   8      673.51      677.02     37.55 o 
   7  15   8      463.15      461.01     50.70 o 
   8  15   8       92.11      282.83     35.78 o 
   9  15   8        6.80       55.20     37.42 o 
  10  15   8       22.69       15.54     35.96 o 
 -10  16   8      256.70      176.74     41.14 o 
  -9  16   8      125.97      282.13     43.39 o 
  -8  16   8       84.24      142.85     33.34 o 
  -7  16   8       60.03       35.40     14.13 o 
  -6  16   8      195.30      155.72     16.41 o 
  -5  16   8      238.74      340.12     21.14 o 
  -4  16   8      265.50      261.50     21.23 o 
  -3  16   8     1074.25     1091.28     34.48 o 
  -2  16   8     1167.75      987.26     32.18 o 
  -1  16   8     1124.08     1063.34     32.31 o 
   0  16   8      925.78      970.02     27.58 o 
   1  16   8     1114.25     1062.27     28.74 o 
   2  16   8     1143.35      949.94     26.07 o 
   3  16   8     1092.91     1080.61     37.76 o 
   4  16   8      268.49      230.13     19.48 o 
   5  16   8      236.76      294.72     21.01 o 
   6  16   8      188.64      152.00     25.74 o 
   7  16   8       57.88       46.00     15.64 o 
   8  16   8       86.67      157.24     29.58 o 
   9  16   8      131.25      229.04     57.51 o 
  10  16   8      265.50      297.34     65.36 o 
 -10  17   8      322.46      245.07    101.95 o 
  -9  17   8      184.36      249.42     43.82 o 
  -8  17   8      120.71      132.96     34.33 o 
  -7  17   8      101.63       71.89     16.65 o 
  -6  17   8     1307.50     1245.84     42.77 o 
  -5  17   8       72.29       85.93     15.10 o 
  -4  17   8      325.01      271.48     26.27 o 
  -3  17   8      386.21      466.99     25.05 o 
  -2  17   8     1106.44      999.21     33.74 o 
  -1  17   8      904.97      967.83     27.98 o 
   0  17   8        8.79      103.08     18.36 o 
   1  17   8      897.55      988.92     33.43 o 
   2  17   8     1129.17     1053.47     27.85 o 
   3  17   8      387.21      435.58     26.52 o 
   4  17   8      324.74      284.39     21.92 o 
   5  17   8       70.43       74.49     13.79 o 
   6  17   8     1282.58     1226.46     49.50 o 
   7  17   8      102.96      117.60     20.98 o 
   8  17   8      116.77      116.37     29.49 o 
   9  17   8      189.37      343.11     67.45 o 
  10  17   8      329.44      179.49     57.04 o 
  -9  18   8      415.85      428.89     63.93 o 
  -8  18   8       35.36        1.96     29.01 o 
  -7  18   8       26.57       57.88     19.91 o 
  -6  18   8      324.60      261.99     21.98 o 
  -5  18   8      126.97      161.29     18.93 o 
  -4  18   8       45.14       44.18     13.88 o 
  -3  18   8      870.40      798.16     39.01 o 
  -2  18   8      561.84      473.66     24.84 o 
  -1  18   8      286.85      327.93     19.58 o 
   0  18   8     1056.16      959.64     28.46 o 
   1  18   8      297.01      324.17     23.73 o 
   2  18   8      553.22      498.94     19.35 o 
   3  18   8      893.24      771.67     33.33 o 
   4  18   8       41.29       65.81     14.47 o 
   5  18   8      126.87      192.26     22.13 o 
   6  18   8      325.52      291.77     28.40 o 
   7  18   8       26.71       89.69     35.97 o 
   8  18   8       37.10       63.03     25.66 o 
   9  18   8      405.49      344.04     73.07 o 
  -9  19   8       72.89       51.26     56.79 o 
  -8  19   8      169.40      258.48     44.08 o 
  -7  19   8      102.67      113.25     32.80 o 
  -6  19   8      204.04      214.30     27.55 o 
  -5  19   8      508.04      448.85     31.45 o 
  -4  19   8       40.68       50.20     25.79 o 
  -3  19   8      352.78      410.28     29.17 o 
  -2  19   8      500.43      506.02     27.55 o 
  -1  19   8      137.54      128.62     12.41 o 
   0  19   8      738.86      849.05     27.65 o 
   1  19   8      134.29      152.56     12.88 o 
   2  19   8      492.23      463.41     25.65 o 
   3  19   8      346.00      364.88     41.32 o 
   4  19   8       38.37       59.26     15.84 o 
   5  19   8      485.88      451.90     28.41 o 
   6  19   8      199.14      248.02     20.35 o 
   7  19   8      112.69      122.52     35.39 o 
   8  19   8      172.75      256.74     30.40 o 
   9  19   8       73.56      119.43     52.29 o 
  -8  20   8      231.68      165.11     40.52 o 
  -7  20   8      284.07      352.53     64.91 o 
  -6  20   8      317.72      231.20     25.03 o 
  -5  20   8        1.71       22.94     13.56 o 
  -4  20   8       14.52       57.92     14.72 o 
  -3  20   8        9.93       21.69     12.93 o 
  -2  20   8      121.28      132.83     17.16 o 
  -1  20   8      126.11       82.55     11.24 o 
   0  20   8       39.18      132.76     13.75 o 
   1  20   8      135.00       90.61     13.13 o 
   2  20   8      120.79      129.89     15.82 o 
   3  20   8       12.45       25.30     12.37 o 
   4  20   8       14.81       15.41     12.44 o 
   5  20   8        1.89       14.00     12.11 o 
   6  20   8      318.85      254.28     21.48 o 
   7  20   8      281.19      413.35     36.13 o 
   8  20   8      232.19      231.38     38.88 o 
  -7  21   8       44.84       56.71     20.88 o 
  -6  21   8      112.75      122.37     18.55 o 
  -5  21   8      115.60      150.67     20.56 o 
  -4  21   8      113.73       66.03     19.43 o 
  -3  21   8       73.60       94.22     21.66 o 
  -2  21   8       44.63       78.90     22.53 o 
  -1  21   8       93.39       61.74     10.37 o 
   0  21   8       65.78       95.81     12.72 o 
   1  21   8       96.54       55.66     10.52 o 
   2  21   8       47.01       68.56     14.45 o 
   3  21   8       71.98       73.85     15.87 o 
   4  21   8      112.33       92.41     16.22 o 
   5  21   8      122.59      178.66     20.18 o 
   6  21   8      121.24      161.40     18.63 o 
   7  21   8       45.02       37.59     18.59 o 
  -6  22   8       75.66       72.89     19.66 o 
  -5  22   8       74.74       96.61     29.66 o 
  -4  22   8      132.52      133.35     19.37 o 
  -3  22   8       36.09       38.07     18.42 o 
  -2  22   8       66.82       62.11     14.28 o 
  -1  22   8      754.68      770.93     33.54 o 
   0  22   8      155.29      179.57     15.52 o 
   1  22   8      758.50      734.79     27.25 o 
   2  22   8       70.42       87.18     15.22 o 
   3  22   8       34.82       32.40     14.82 o 
   4  22   8      131.84      111.91     18.40 o 
   5  22   8       74.60      159.95     24.81 o 
   6  22   8       78.17       63.12     15.54 o 
  -5  23   8        7.18       41.98     16.52 o 
  -4  23   8       66.47       93.21     18.37 o 
  -3  23   8       63.31       68.71     16.99 o 
  -2  23   8       98.03       67.93     19.55 o 
  -1  23   8      121.61      184.53     18.96 o 
   0  23   8        2.56        3.24      8.83 o 
   1  23   8      123.84      160.12     18.43 o 
   2  23   8       91.88       52.25     16.28 o 
   3  23   8       63.31       64.29     17.04 o 
   4  23   8       67.48       73.03     17.27 o 
   5  23   8        7.71       37.63     15.27 o 
  -3  24   8       68.51       60.12     17.02 o 
  -2  24   8       83.35       94.57     16.86 o 
  -1  24   8       69.23       72.49     15.50 o 
   0  24   8      342.15      292.72     19.99 o 
   1  24   8       65.06       85.85     16.76 o 
   2  24   8       88.40       90.10     16.83 o 
   3  24   8       64.03       83.75     17.59 o 
   1   0   9    18573.72    19162.91    417.60 o 
   2   0   9       30.43       48.83      3.86 o 
   3   0   9     2734.51     2009.00     36.20 o 
   4   0   9        1.16       33.45      5.44 o 
   5   0   9     2317.69     2820.00    121.06 o 
   6   0   9       45.81      484.55     83.81 o 
   7   0   9      285.50      271.53     25.50 o 
   8   0   9      719.71      568.58     38.48 o 
   9   0   9        0.59       40.09     25.76 o 
  10   0   9        5.46       52.93     33.46 o 
  11   0   9        3.76       89.26     41.86 o 
  12   0   9        1.07      283.24     61.76 o 
  13   0   9     1219.52      950.18    113.14 o 
 -13   1   9       74.05        6.27     36.25 o 
 -12   1   9     1340.82      929.72    106.94 o 
 -11   1   9      297.59      362.06     67.85 o 
 -10   1   9     1035.84     1168.68     99.34 o 
  -9   1   9      504.08      628.38     77.03 o 
  -8   1   9     1891.89     1962.77     77.35 o 
  -7   1   9     1524.90     1602.14     65.02 o 
  -6   1   9      448.28      506.61     29.19 o 
  -5   1   9     2005.57     1944.15     70.04 o 
  -4   1   9      121.15      189.85     11.21 o 
  -3   1   9     2871.57     2982.52     53.10 o 
  -2   1   9      561.73      540.86     16.10 o 
  -1   1   9     1688.83     2162.88     52.41 o 
   0   1   9     3032.30     2722.69     42.25 o 
   1   1   9     1704.91     2198.95     43.96 o 
   2   1   9      553.46      514.37     16.33 o 
   3   1   9     2780.07     2986.32     68.47 o 
   4   1   9      113.39      217.64     19.26 o 
   5   1   9     2009.16     2049.08     62.18 o 
   6   1   9      447.66      425.68     22.72 o 
   7   1   9     1512.18     1643.33     51.38 o 
   8   1   9     1851.73     1826.02     59.05 o 
   9   1   9      480.29      510.04     47.18 o 
  10   1   9     1019.42     1199.68     99.98 o 
  11   1   9      280.40      293.48     59.58 o 
  12   1   9     1361.32     1084.19    101.61 o 
  13   1   9       71.72      -18.65     33.90 o 
 -13   2   9      154.49      220.95    137.36 o 
 -12   2   9      181.06      180.61     50.91 o 
 -11   2   9      361.00      272.57     57.42 o 
 -10   2   9       28.50       68.23     37.66 o 
  -9   2   9      802.47     1002.92     86.43 o 
  -8   2   9     3464.55     3125.41    113.34 o 
  -7   2   9      514.94      478.02     31.86 o 
  -6   2   9      300.04      410.96     25.46 o 
  -5   2   9      656.01      560.17     27.60 o 
  -4   2   9     2138.00     2377.33     67.37 o 
  -3   2   9      760.86      712.56     16.18 o 
  -2   2   9      523.31      449.18     10.16 o 
  -1   2   9      447.90      522.28     11.19 o 
   0   2   9      802.50      833.06     18.00 o 
   1   2   9      455.52      504.10     11.33 o 
   2   2   9      515.88      436.65      8.86 o 
   3   2   9      757.52      700.21     19.64 o 
   4   2   9     2114.04     2338.55     58.41 o 
   5   2   9      674.21      623.60     18.90 o 
   6   2   9      293.29      382.13     26.09 o 
   7   2   9      507.36      462.75     23.73 o 
   8   2   9     3407.92     3331.53     93.48 o 
   9   2   9      792.95      828.53     50.69 o 
  10   2   9       29.73      104.73     36.48 o 
  11   2   9      350.29      399.28     65.71 o 
  12   2   9      178.97      126.79     47.75 o 
  13   2   9      156.23      322.55     69.68 o 
 -13   3   9      130.99      138.46     46.08 o 
 -12   3   9      413.37      381.57     87.68 o 
 -11   3   9       95.37      177.05     34.45 o 
 -10   3   9      251.57      285.54     58.78 o 
  -9   3   9      593.59      792.89     89.37 o 
  -8   3   9     5002.29     4676.95    156.80 o 
  -7   3   9       19.90      106.39     16.15 o 
  -6   3   9      439.71      603.83     32.32 o 
  -5   3   9      343.36      501.18     79.43 o 
  -4   3   9     3749.40     3770.80    103.51 o 
  -3   3   9      685.92      633.46     23.19 o 
  -2   3   9     2322.47     2590.71     38.54 o 
  -1   3   9     2438.39     2472.65     40.42 o 
   0   3   9      408.45      346.41      9.08 o 
   1   3   9     2433.36     2495.69     37.70 o 
   2   3   9     2327.12     2536.09     37.43 o 
   3   3   9      676.71      670.43     13.11 o 
   4   3   9     3809.62     3821.23     74.44 o 
   5   3   9      352.67      562.30     26.40 o 
   6   3   9      442.30      563.93     20.13 o 
   7   3   9       18.40       98.85     12.93 o 
   8   3   9     4949.33     4653.24    149.57 o 
   9   3   9      607.86      783.09     49.96 o 
  10   3   9      249.77      289.44     55.50 o 
  11   3   9       92.08      222.56     50.70 o 
  12   3   9      420.41      349.64     67.78 o 
  13   3   9      132.29      191.37     58.35 o 
 -13   4   9      112.06      116.02     34.50 o 
 -12   4   9      162.62      201.47     79.40 o 
 -11   4   9      821.36      800.34     65.53 o 
 -10   4   9      156.71      127.77     28.85 o 
  -9   4   9       50.28      219.16     33.26 o 
  -8   4   9      693.80      739.23     35.92 o 
  -7   4   9      376.90      425.00     25.33 o 
  -6   4   9      644.19      851.23     86.32 o 
  -5   4   9      507.32      683.75     25.08 o 
  -4   4   9      612.63      815.51     19.65 o 
  -3   4   9     1757.55     1865.49     32.09 o 
  -2   4   9     2441.31     2922.45     46.51 o 
  -1   4   9     7687.99     7008.05    105.49 o 
   0   4   9      165.96      163.29      7.41 o 
   1   4   9     7676.78     7028.52     98.94 o 
   2   4   9     2463.45     2855.72     41.97 o 
   3   4   9     1775.51     1810.68     31.39 o 
   4   4   9      619.59      807.26     20.75 o 
   5   4   9      532.36      696.42     41.39 o 
   6   4   9      648.26      999.43     32.54 o 
   7   4   9      379.23      370.32     31.19 o 
   8   4   9      649.95      699.22     33.79 o 
   9   4   9       52.69      221.78     29.78 o 
  10   4   9      153.93       94.39     37.24 o 
  11   4   9      816.22      659.37     85.55 o 
  12   4   9      159.13      200.82     56.17 o 
  13   4   9      112.54      131.76     50.32 o 
 -13   5   9       56.37       46.89     40.61 o 
 -12   5   9      102.21       77.69     31.37 o 
 -11   5   9       74.90      183.02     40.73 o 
 -10   5   9      946.06     1305.16    121.08 o 
  -9   5   9      707.23      735.44     53.77 o 
  -8   5   9      575.08      718.57     59.31 o 
  -7   5   9      159.98      172.28     39.53 o 
  -6   5   9       36.43       40.73     13.14 o 
  -5   5   9      245.39      641.68     25.49 o 
  -4   5   9     1929.15     1943.70     33.73 o 
  -3   5   9      634.13      750.07     18.08 o 
  -2   5   9     5140.26     5195.56     75.52 o 
  -1   5   9     1098.56     1544.22     48.77 o 
   0   5   9      595.74      597.93     14.06 o 
   1   5   9     1071.44     1517.87     46.63 o 
   2   5   9     5139.72     5138.09     66.10 o 
   3   5   9      576.81      694.82     15.45 o 
   4   5   9     1945.04     1955.96     42.40 o 
   5   5   9      216.55      597.20     25.36 o 
   6   5   9       39.07       44.32      7.11 o 
   7   5   9      159.22      183.55     19.80 o 
   8   5   9      567.19      703.31     29.48 o 
   9   5   9      731.50      701.30     49.65 o 
  10   5   9      940.64     1531.00    109.80 o 
  11   5   9       77.00       82.16     39.92 o 
  12   5   9      106.82      170.74     51.97 o 
  13   5   9       57.88       57.95     42.42 o 
 -13   6   9      285.97      341.32     49.99 o 
 -12   6   9      314.28      346.72     48.49 o 
 -11   6   9       31.28       59.04     27.65 o 
 -10   6   9       28.46      114.03     29.88 o 
  -9   6   9      447.56      549.58     49.86 o 
  -8   6   9      863.38      826.99     55.05 o 
  -7   6   9     1638.51     1635.64     63.71 o 
  -6   6   9      165.29      222.81     17.05 o 
  -5   6   9     2958.02     2794.34     56.62 o 
  -4   6   9      876.00      948.66     19.57 o 
  -3   6   9      204.45      234.85     10.93 o 
  -2   6   9      354.62      439.78     10.87 o 
  -1   6   9     9267.94     9332.06    132.92 o 
   0   6   9       75.57      135.60      9.75 o 
   1   6   9     9308.46     9377.76    138.94 o 
   2   6   9      360.64      451.85     10.32 o 
   3   6   9      205.53      227.54      8.99 o 
   4   6   9      864.91      912.42     24.50 o 
   5   6   9     2915.66     2718.75     58.40 o 
   6   6   9      174.25      207.72     12.83 o 
   7   6   9     1671.15     1715.58     48.69 o 
   8   6   9      874.27      803.92     80.39 o 
   9   6   9      446.93      512.63     44.38 o 
  10   6   9       31.82       89.40     38.75 o 
  11   6   9       30.71       84.37     40.18 o 
  12   6   9      307.85      330.17     66.71 o 
  13   6   9      266.23      304.67     67.43 o 
 -13   7   9      191.34      135.92     37.44 o 
 -12   7   9      229.78      212.60     39.64 o 
 -11   7   9       34.08      173.68     35.67 o 
 -10   7   9       12.57      508.77     50.84 o 
  -9   7   9      198.54      245.05     35.44 o 
  -8   7   9      653.59      780.82     54.74 o 
  -7   7   9      398.70      688.81     40.04 o 
  -6   7   9      366.52      419.22     21.54 o 
  -5   7   9      475.24      576.56     20.68 o 
  -4   7   9     1048.08      907.13     19.89 o 
  -3   7   9       36.85       56.04      5.99 o 
  -2   7   9     3464.67     3802.35     77.38 o 
  -1   7   9      405.92      644.05     14.92 o 
   0   7   9      340.38      630.97     15.46 o 
   1   7   9      405.82      640.80     14.39 o 
   2   7   9     3459.82     3764.58     64.93 o 
   3   7   9       45.03       67.76      6.22 o 
   4   7   9     1040.03      934.23     18.06 o 
   5   7   9      478.55      589.29     28.45 o 
   6   7   9      367.53      481.42     24.70 o 
   7   7   9      393.94      741.92     31.69 o 
   8   7   9      679.41      645.81     69.63 o 
   9   7   9      183.92      251.83     32.42 o 
  10   7   9       13.74      481.53     70.70 o 
  11   7   9       31.13      139.05     44.13 o 
  12   7   9      232.36      122.32     46.67 o 
  13   7   9      192.14      263.93     61.43 o 
 -13   8   9       24.25       79.47     31.64 o 
 -12   8   9      903.26      765.41     70.01 o 
 -11   8   9       79.33       68.94     28.57 o 
 -10   8   9      384.15      381.44     49.28 o 
  -9   8   9       88.31      125.88     34.49 o 
  -8   8   9     1145.53     1170.91     63.33 o 
  -7   8   9      623.69      601.36     42.16 o 
  -6   8   9      817.85      838.24     29.48 o 
  -5   8   9      441.03      571.90     23.50 o 
  -4   8   9      139.83      635.85     23.38 o 
  -3   8   9     1363.33     1334.25     27.33 o 
  -2   8   9     1629.14     1790.82     41.20 o 
  -1   8   9     4708.66     4891.85     73.79 o 
   0   8   9     3387.15     3334.55     55.00 o 
   1   8   9     4683.16     4895.98     71.87 o 
   2   8   9     1635.26     1856.37     45.91 o 
   3   8   9     1338.58     1318.85     29.49 o 
   4   8   9      147.81      617.39     21.35 o 
   5   8   9      442.38      587.19     22.56 o 
   6   8   9      808.89      782.65     25.00 o 
   7   8   9      625.34      588.01     26.22 o 
   8   8   9     1185.11     1014.12     44.30 o 
   9   8   9       86.47      117.50     29.74 o 
  10   8   9      383.62      425.87     64.80 o 
  11   8   9       84.31       11.89     34.58 o 
  12   8   9      890.38      897.20    105.40 o 
  13   8   9       24.78      172.01     52.57 o 
 -13   9   9      101.74       98.83     36.00 o 
 -12   9   9      429.78      406.58     51.42 o 
 -11   9   9       47.89      110.83     34.14 o 
 -10   9   9       38.36       31.40     24.11 o 
  -9   9   9      219.60      355.33     43.41 o 
  -8   9   9      736.66      672.85     55.39 o 
  -7   9   9       17.56       79.28     23.12 o 
  -6   9   9     1858.57     1677.91     51.76 o 
  -5   9   9      726.25      786.32     24.80 o 
  -4   9   9     1769.48     1898.58     36.36 o 
  -3   9   9      699.66      744.97     18.92 o 
  -2   9   9       96.71      237.30      8.77 o 
  -1   9   9     1111.95     1311.15     26.40 o 
   0   9   9        0.59      235.08      9.18 o 
   1   9   9     1122.21     1341.74     37.47 o 
   2   9   9       99.77      252.44     13.70 o 
   3   9   9      693.93      718.85     20.16 o 
   4   9   9     1788.54     1872.78     34.97 o 
   5   9   9      736.70      757.63     26.72 o 
   6   9   9     1885.11     1668.55     42.41 o 
   7   9   9       16.43       47.11     12.99 o 
   8   9   9      746.74      686.57     42.27 o 
   9   9   9      212.79      446.80     47.63 o 
  10   9   9       39.81       54.44     33.77 o 
  11   9   9       47.97      151.07     48.62 o 
  12   9   9      436.52      327.70     63.69 o 
  13   9   9      101.95       64.99     42.60 o 
 -12  10   9      218.97      314.84     58.87 o 
 -11  10   9      244.64      215.51     40.12 o 
 -10  10   9      464.06      375.74    142.07 o 
  -9  10   9      638.83      448.21     48.46 o 
  -8  10   9      311.83      304.73     39.38 o 
  -7  10   9      660.39      567.68    112.71 o 
  -6  10   9      292.55     1203.90     68.12 o 
  -5  10   9     1616.06     1635.60     42.43 o 
  -4  10   9      230.88      290.42     13.82 o 
  -3  10   9      142.44      437.42     18.83 o 
  -2  10   9      216.10      311.91     15.24 o 
  -1  10   9     2139.75     2220.56     38.07 o 
   0  10   9      496.41      496.72     14.66 o 
   1  10   9     2071.27     2168.76     39.54 o 
   2  10   9      226.38      345.23     11.21 o 
   3  10   9      138.78      422.87     20.51 o 
   4  10   9      221.06      257.37     14.46 o 
   5  10   9     1613.69     1665.39     45.20 o 
   6  10   9      294.84     1189.64     47.69 o 
   7  10   9      692.97      612.27     35.17 o 
   8  10   9      314.30      300.94     25.81 o 
   9  10   9      647.94      537.11     48.59 o 
  10  10   9      464.90      370.48     62.51 o 
  11  10   9      248.22      242.67     55.75 o 
  12  10   9      210.23      230.06     57.55 o 
 -12  11   9      182.30      335.93    133.89 o 
 -11  11   9      106.86      109.46     34.20 o 
 -10  11   9       58.93       67.80     26.77 o 
  -9  11   9      231.57      325.87     73.16 o 
  -8  11   9      449.64      266.74     75.08 o 
  -7  11   9      193.96      208.67     33.66 o 
  -6  11   9      804.52      841.96     40.01 o 
  -5  11   9     4079.02     3797.02     81.61 o 
  -4  11   9       27.04       53.75      7.57 o 
  -3  11   9     6012.70     5797.12     94.81 o 
  -2  11   9     1042.13     1030.48     19.60 o 
  -1  11   9     1077.29     1049.97     21.23 o 
   0  11   9      111.02      114.55      7.98 o 
   1  11   9     1092.38     1070.05     22.67 o 
   2  11   9     1021.59      988.94     21.90 o 
   3  11   9     5976.15     5758.88    111.88 o 
   4  11   9       26.32       38.57      7.59 o 
   5  11   9     4030.84     3643.58     77.25 o 
   6  11   9      821.85      799.81     34.05 o 
   7  11   9      189.11      193.54     27.02 o 
   8  11   9      455.10      300.72     27.01 o 
   9  11   9      243.86      341.47     46.99 o 
  10  11   9       60.29       40.86     33.97 o 
  11  11   9       97.29       31.10     35.47 o 
  12  11   9      189.57      239.91     58.36 o 
 -12  12   9       11.43       31.68     29.30 o 
 -11  12   9      179.19      266.80     44.30 o 
 -10  12   9       64.80      139.35     35.32 o 
  -9  12   9      246.05      234.99     38.69 o 
  -8  12   9      253.66      307.45     40.36 o 
  -7  12   9      157.43      120.29     52.78 o 
  -6  12   9      159.95      218.40     28.86 o 
  -5  12   9      380.12      473.52     33.37 o 
  -4  12   9     3714.68     3468.28     72.29 o 
  -3  12   9      633.37      781.68     30.60 o 
  -2  12   9      256.99      217.96      8.42 o 
  -1  12   9      696.24      619.33     16.49 o 
   0  12   9     2675.29     2506.63     49.77 o 
   1  12   9      733.67      703.39     19.74 o 
   2  12   9      263.20      237.94     11.92 o 
   3  12   9      629.49      776.21     39.16 o 
   4  12   9     3701.55     3578.03     75.88 o 
   5  12   9      372.28      448.01     20.97 o 
   6  12   9      161.42      209.92     19.96 o 
   7  12   9      164.54      225.68     27.18 o 
   8  12   9      256.71      309.01     65.51 o 
   9  12   9      250.92      259.90     53.27 o 
  10  12   9       62.27      157.34     48.33 o 
  11  12   9      181.60      200.44     50.11 o 
  12  12   9        9.51        2.75     30.31 o 
 -11  13   9       29.86       93.54     33.39 o 
 -10  13   9       50.58      109.78     31.97 o 
  -9  13   9       36.51       31.04     25.95 o 
  -8  13   9      734.48      569.91     54.70 o 
  -7  13   9      332.43      341.44     40.66 o 
  -6  13   9      150.19      415.84     31.45 o 
  -5  13   9      120.10      411.45     42.64 o 
  -4  13   9     2338.18     2136.66     53.00 o 
  -3  13   9     1389.84     1349.49     29.81 o 
  -2  13   9     1114.85     1133.70     26.68 o 
  -1  13   9      869.05      767.23     22.55 o 
   0  13   9      130.95      133.18      9.61 o 
   1  13   9      877.11      764.81     25.33 o 
   2  13   9     1118.11     1174.16     26.87 o 
   3  13   9     1364.36     1271.61     34.97 o 
   4  13   9     2322.81     2076.36     57.88 o 
   5  13   9      120.14      444.45     19.65 o 
   6  13   9      150.89      405.52     30.65 o 
   7  13   9      333.40      387.92     28.34 o 
   8  13   9      722.24      674.69     99.49 o 
   9  13   9       34.29      111.87     41.03 o 
 -11  14   9        4.80       26.55     30.41 o 
 -10  14   9       47.30       71.29     33.25 o 
  -9  14   9      526.67      570.19     57.92 o 
  -8  14   9     1123.92     1110.32     73.53 o 
  -7  14   9        7.48       19.21     22.11 o 
  -6  14   9       86.79      109.78     14.26 o 
  -5  14   9     1482.51     1293.64     42.36 o 
  -4  14   9     6320.78     5619.03    114.24 o 
  -3  14   9     2851.47     2665.82     52.20 o 
  -2  14   9      230.38      287.00     16.75 o 
  -1  14   9      242.75      357.53     14.86 o 
   0  14   9      538.86      455.80     19.25 o 
   1  14   9      236.22      356.95     23.06 o 
   2  14   9      240.33      299.07     16.40 o 
   3  14   9     2851.63     2588.36     59.46 o 
   4  14   9     6339.49     5619.52    125.85 o 
   5  14   9     1484.87     1279.86     39.70 o 
   6  14   9       87.75      101.76     21.45 o 
   7  14   9        8.51       58.51     15.43 o 
   8  14   9     1102.21     1061.96     91.77 o 
   9  14   9      531.42      630.46     81.19 o 
 -11  15   9      112.88      222.64     43.89 o 
 -10  15   9       41.07       87.74     32.77 o 
  -9  15   9       41.99      134.15     33.70 o 
  -8  15   9       20.63       25.66     27.36 o 
  -7  15   9       67.21       62.19     25.73 o 
  -6  15   9      109.03      151.20     16.27 o 
  -5  15   9      144.20      144.89     20.24 o 
  -4  15   9      714.72      593.56     25.39 o 
  -3  15   9      834.55      806.53     26.71 o 
  -2  15   9      716.15      835.91     31.07 o 
  -1  15   9      868.27      854.39     23.57 o 
   0  15   9      140.40      184.36     12.86 o 
   1  15   9      867.52      822.54     24.45 o 
   2  15   9      709.66      848.40     23.67 o 
   3  15   9      864.23      803.78     30.80 o 
   4  15   9      682.56      580.72     26.89 o 
   5  15   9      149.80      164.48     20.80 o 
   6  15   9      114.20      203.75     22.38 o 
   7  15   9       68.43       46.02     15.23 o 
   8  15   9       18.44       20.16     28.27 o 
   9  15   9       36.39       22.64     36.07 o 
 -10  16   9       97.89      112.64     37.24 o 
  -9  16   9       14.15       40.48     59.07 o 
  -8  16   9      137.05      171.02     35.40 o 
  -7  16   9      126.57      217.93     22.67 o 
  -6  16   9      140.30      303.91     35.42 o 
  -5  16   9      877.92      796.46     36.92 o 
  -4  16   9       90.06      122.24     26.39 o 
  -3  16   9      115.54      198.45     16.81 o 
  -2  16   9      229.32      196.77     16.44 o 
  -1  16   9      603.15      588.54     21.55 o 
   0  16   9     2755.96     2487.85     52.89 o 
   1  16   9      606.03      648.47     22.01 o 
   2  16   9      236.26      190.19     12.34 o 
   3  16   9      115.81      230.27     40.94 o 
   4  16   9       88.25      102.36     14.35 o 
   5  16   9      875.11      843.44     32.12 o 
   6  16   9      142.64      338.80     21.20 o 
   7  16   9      126.14      247.11     25.57 o 
   8  16   9      134.68      128.34     43.70 o 
   9  16   9       11.94       29.15     39.99 o 
 -10  17   9      473.91      438.39     64.58 o 
  -9  17   9      723.56      799.36     71.49 o 
  -8  17   9       29.21       44.46     28.62 o 
  -7  17   9      617.99      534.69     33.65 o 
  -6  17   9      174.39      170.25     18.33 o 
  -5  17   9      312.92      287.32     37.53 o 
  -4  17   9       25.88       39.89     12.52 o 
  -3  17   9     1896.01     1652.85     46.67 o 
  -2  17   9      227.83      231.68     18.36 o 
  -1  17   9      422.30      428.36     19.44 o 
   0  17   9       80.99       95.37     11.00 o 
   1  17   9      423.40      427.29     19.45 o 
   2  17   9      236.43      265.96     19.56 o 
   3  17   9     1923.47     1718.50     80.86 o 
   4  17   9       25.00       48.78     12.52 o 
   5  17   9      313.71      301.82     34.24 o 
   6  17   9      168.78      159.48     15.79 o 
   7  17   9      611.22      587.96     39.23 o 
   8  17   9       29.57       37.82     39.37 o 
   9  17   9      713.00      799.98     99.99 o 
  -9  18   9      439.76      458.50     57.00 o 
  -8  18   9      314.96      278.42     53.54 o 
  -7  18   9      549.53      443.70     38.47 o 
  -6  18   9      384.51      468.26     32.51 o 
  -5  18   9      106.90      102.38     16.27 o 
  -4  18   9      189.47      162.08     19.05 o 
  -3  18   9      216.59      238.16     23.40 o 
  -2  18   9      213.54      214.07     18.23 o 
  -1  18   9      148.63      145.00     12.73 o 
   0  18   9      588.16      596.42     31.19 o 
   1  18   9      157.12      149.83     13.57 o 
   2  18   9      210.13      196.19     12.78 o 
   3  18   9      225.94      274.02     22.03 o 
   4  18   9      194.04      183.17     18.81 o 
   5  18   9      108.76      135.49     16.45 o 
   6  18   9      384.53      509.92     26.51 o 
   7  18   9      554.89      569.15     39.09 o 
   8  18   9      306.74      300.45     65.11 o 
   9  18   9      432.44      539.67     86.65 o 
  -8  19   9      164.10      139.66     37.24 o 
  -7  19   9     1036.13     1023.53     54.40 o 
  -6  19   9      163.49      276.46     23.41 o 
  -5  19   9      112.99       86.48     16.94 o 
  -4  19   9       70.48       72.42     15.59 o 
  -3  19   9       11.63      -10.80     11.27 o 
  -2  19   9      191.22      186.37     17.72 o 
  -1  19   9      823.25      737.07     25.50 o 
   0  19   9      130.40      140.92     13.53 o 
   1  19   9      822.75      697.16     28.19 o 
   2  19   9      189.09      180.56     22.72 o 
   3  19   9       11.87       -0.40     10.49 o 
   4  19   9       75.17       79.78     14.84 o 
   5  19   9      111.16      131.41     20.44 o 
   6  19   9      159.01      224.78     25.34 o 
   7  19   9     1025.75     1049.22     50.38 o 
   8  19   9      161.10      143.44     59.85 o 
  -8  20   9       50.03       66.17     32.65 o 
  -7  20   9       84.38      122.22     26.45 o 
  -6  20   9      227.46      251.72     23.19 o 
  -5  20   9      157.83      175.73     20.58 o 
  -4  20   9       36.41       57.60     15.88 o 
  -3  20   9      152.33      162.15     19.80 o 
  -2  20   9      460.26      464.02     27.09 o 
  -1  20   9      556.10      530.10     22.76 o 
   0  20   9     4751.80     4593.23     89.97 o 
   1  20   9      552.73      574.29     23.26 o 
   2  20   9      454.85      492.79     26.07 o 
   3  20   9      153.64      201.87     21.66 o 
   4  20   9       33.33       75.59     17.25 o 
   5  20   9      152.21      160.14     18.86 o 
   6  20   9      224.74      219.79     20.50 o 
   7  20   9       83.09      150.63     26.18 o 
   8  20   9       54.90       71.79     35.68 o 
  -7  21   9      347.64      341.78     56.52 o 
  -6  21   9      226.48      250.47     24.02 o 
  -5  21   9      368.77      351.61     27.94 o 
  -4  21   9       33.75       48.29     15.37 o 
  -3  21   9      237.88      205.81     21.87 o 
  -2  21   9      115.05      175.35     18.78 o 
  -1  21   9      151.72      239.52     15.87 o 
   0  21   9      101.87      136.98     14.12 o 
   1  21   9      148.49      232.98     16.92 o 
   2  21   9      109.35      177.14     18.08 o 
   3  21   9      246.84      181.38     30.21 o 
   4  21   9       36.99       56.09     15.65 o 
   5  21   9      366.56      366.75     27.06 o 
   6  21   9      236.97      212.74     23.60 o 
   7  21   9      349.70      426.09     38.04 o 
  -6  22   9       30.80       32.13     15.64 o 
  -5  22   9       88.34       76.27     17.88 o 
  -4  22   9        1.88        5.61     14.36 o 
  -3  22   9      372.79      495.15     33.45 o 
  -2  22   9      469.26      475.54     28.73 o 
  -1  22   9      310.06      311.86     29.74 o 
   0  22   9      121.27      128.11     13.83 o 
   1  22   9      294.46      277.25     17.75 o 
   2  22   9      478.85      548.35     30.23 o 
   3  22   9      372.73      507.92     32.27 o 
   4  22   9        1.62        5.56     12.84 o 
   5  22   9       89.18       59.75     16.04 o 
   6  22   9       29.41       36.63     14.23 o 
  -5  23   9      115.56      132.87     20.80 o 
  -4  23   9      519.78      589.26     70.25 o 
  -3  23   9      312.54      383.95     30.17 o 
  -2  23   9       69.39       49.06     15.76 o 
  -1  23   9      259.75      315.49     24.29 o 
   0  23   9      229.05      205.88     16.08 o 
   1  23   9      258.93      304.99     23.48 o 
   2  23   9       72.16       65.69     21.22 o 
   3  23   9      305.51      340.36     29.63 o 
   4  23   9      517.62      585.75     35.67 o 
   5  23   9      121.95      157.42     20.84 o 
  -3  24   9      199.49      228.12     25.09 o 
  -2  24   9      265.66      392.93     27.52 o 
  -1  24   9       39.37       50.51     16.24 o 
   0  24   9       35.78       15.70     10.29 o 
   1  24   9       41.99       39.89     14.24 o 
   2  24   9      267.82      359.38     26.54 o 
   3  24   9      194.06      173.62     36.80 o 
   0   0  10      381.92      300.40     12.80 o 
   1   0  10     5500.52     6112.54     89.79 o 
   2   0  10      365.64      521.50     21.12 o 
   3   0  10      584.35      736.32     29.22 o 
   4   0  10     1074.84      923.96     25.77 o 
   5   0  10      390.20      278.64     13.65 o 
   6   0  10       16.62       91.00      9.18 o 
   7   0  10     1127.14      867.13     42.38 o 
   8   0  10     2437.97     2263.48     87.12 o 
   9   0  10      428.66      191.25     46.30 o 
  10   0  10      852.19     1139.49     97.31 o 
  11   0  10      302.21      189.42     51.68 o 
  12   0  10     1059.67     1078.27    117.08 o 
  13   0  10      330.51      244.27     64.15 o 
 -13   1  10      426.79      362.19     73.69 o 
 -12   1  10      107.77      179.43     55.27 o 
 -11   1  10      396.90      370.54     68.17 o 
 -10   1  10       58.92      306.30     58.64 o 
  -9   1  10      371.20      319.67     57.26 o 
  -8   1  10       79.37      126.75     39.41 o 
  -7   1  10      350.43      394.76     35.83 o 
  -6   1  10     1186.70     1183.36     49.30 o 
  -5   1  10      514.36      678.76     30.90 o 
  -4   1  10     1570.15     1742.52     44.79 o 
  -3   1  10      238.10      303.40      9.51 o 
  -2   1  10      885.11      884.74     17.74 o 
  -1   1  10     9782.42    10012.30    139.73 o 
   0   1  10     4203.72     4131.46     62.52 o 
   1   1  10     9772.34     9916.77    143.91 o 
   2   1  10      920.45      882.91     16.20 o 
   3   1  10      241.95      301.69      9.31 o 
   4   1  10     1569.45     1682.30     41.83 o 
   5   1  10      496.97      656.14     22.30 o 
   6   1  10     1235.52     1264.19     32.44 o 
   7   1  10      375.59      432.46     26.53 o 
   8   1  10       91.54      233.44     19.16 o 
   9   1  10      375.42      423.49     65.61 o 
  10   1  10       63.63      349.33     63.69 o 
  11   1  10      390.27      356.05     68.35 o 
  12   1  10      111.78      116.97     46.34 o 
  13   1  10      428.53      375.71     74.54 o 
 -13   2  10      147.99      213.30     40.15 o 
 -12   2  10      145.17       92.37     46.60 o 
 -11   2  10      102.13      137.70     46.63 o 
 -10   2  10      253.28      357.11     64.81 o 
  -9   2  10      363.82      356.24     60.34 o 
  -8   2  10      706.22      882.72     81.27 o 
  -7   2  10      120.04      143.33     17.42 o 
  -6   2  10      154.39      211.94     18.89 o 
  -5   2  10      229.02      291.69     22.34 o 
  -4   2  10       30.42       38.79      6.27 o 
  -3   2  10     3528.99     3321.67     59.46 o 
  -2   2  10     5046.80     4951.03     76.24 o 
  -1   2  10     4171.17     3827.75     56.80 o 
   0   2  10     6033.87     5384.60     76.72 o 
   1   2  10     4221.43     3845.32     58.30 o 
   2   2  10     5129.82     5167.22     75.07 o 
   3   2  10     3622.87     3365.24     72.04 o 
   4   2  10       23.95       43.82      4.92 o 
   5   2  10      224.72      309.57     12.75 o 
   6   2  10      169.50      214.81     15.32 o 
   7   2  10      118.79      125.15     25.57 o 
   8   2  10      683.25      921.11    153.73 o 
   9   2  10      347.06      389.23     62.07 o 
  10   2  10      256.57      256.61     56.07 o 
  11   2  10      104.06      255.71     58.21 o 
  12   2  10      154.88      159.11     54.05 o 
  13   2  10      150.86      157.70     54.28 o 
 -13   3  10        2.56       35.67     27.28 o 
 -12   3  10      452.53      482.95     57.96 o 
 -11   3  10      162.47      232.39     37.03 o 
 -10   3  10      474.61      350.91     65.20 o 
  -9   3  10       90.82      103.34     38.08 o 
  -8   3  10     1104.73     1015.34     84.97 o 
  -7   3  10      269.32      357.06     26.59 o 
  -6   3  10      580.74      650.41     58.17 o 
  -5   3  10      454.31      466.41     24.00 o 
  -4   3  10     1737.89     2054.57     46.57 o 
  -3   3  10      911.33      784.35     16.42 o 
  -2   3  10     4910.10     5012.13     71.76 o 
  -1   3  10    10546.38    10443.26    154.27 o 
   0   3  10     1288.83     1156.82     20.40 o 
   1   3  10    10628.16    10480.38    151.29 o 
   2   3  10     4872.19     5015.16     69.95 o 
   3   3  10      881.48      734.15     14.97 o 
   4   3  10     1761.17     2059.81     42.76 o 
   5   3  10      475.47      499.42     21.08 o 
   6   3  10      572.64      594.69     26.08 o 
   7   3  10      276.47      370.88     21.76 o 
   8   3  10     1131.10     1139.77     55.89 o 
   9   3  10       92.87       73.95     35.55 o 
  10   3  10      488.37      456.47     70.69 o 
  11   3  10      159.39      193.86     52.18 o 
  12   3  10      473.20      652.02     89.49 o 
  13   3  10        2.94       39.64     40.30 o 
 -13   4  10       22.87       54.79     29.84 o 
 -12   4  10       49.79      135.60     33.15 o 
 -11   4  10      348.64      309.33     43.46 o 
 -10   4  10     1652.67     1219.92    164.78 o 
  -9   4  10      314.44      353.61     40.62 o 
  -8   4  10     1129.74     1012.90     58.99 o 
  -7   4  10     1390.72     1236.66     75.95 o 
  -6   4  10      271.83      352.97     27.96 o 
  -5   4  10      531.60      479.15     21.18 o 
  -4   4  10     2552.54     2524.00     42.05 o 
  -3   4  10     2284.69     2718.79     51.24 o 
  -2   4  10     7686.23     8395.24    116.37 o 
  -1   4  10     2004.08     1936.48     34.05 o 
   0   4  10      518.11      403.15     11.31 o 
   1   4  10     2082.27     2029.41     31.90 o 
   2   4  10     7631.01     8291.41    114.12 o 
   3   4  10     2255.21     2609.79     55.86 o 
   4   4  10     2542.17     2547.27     46.78 o 
   5   4  10      529.65      455.65     16.50 o 
   6   4  10      255.84      333.17     16.54 o 
   7   4  10     1369.36     1256.85     37.82 o 
   8   4  10     1116.89     1019.65     53.12 o 
   9   4  10      333.88      288.13     55.32 o 
  10   4  10     1622.06     1286.87    100.21 o 
  11   4  10      347.42      446.88     70.82 o 
  12   4  10       46.98      111.02     45.17 o 
  13   4  10       23.72       31.92     36.01 o 
 -13   5  10       29.50       54.76     30.97 o 
 -12   5  10       66.04      109.90     33.09 o 
 -11   5  10      183.37      641.95     59.81 o 
 -10   5  10      268.72      393.99     44.67 o 
  -9   5  10      548.27      501.58    110.23 o 
  -8   5  10       59.62      143.46     26.93 o 
  -7   5  10     1542.30     1897.62     69.38 o 
  -6   5  10     1206.48     1054.23     46.43 o 
  -5   5  10      595.67      672.20     28.32 o 
  -4   5  10     1655.58     1456.80     26.71 o 
  -3   5  10     1187.24     1303.36     27.58 o 
  -2   5  10      296.22      340.41     15.13 o 
  -1   5  10      478.84      680.59     24.62 o 
   0   5  10     4564.74     4943.06     76.53 o 
   1   5  10      479.12      726.23     17.71 o 
   2   5  10      312.27      376.07     13.10 o 
   3   5  10     1232.72     1326.15     24.78 o 
   4   5  10     1638.41     1392.80     29.17 o 
   5   5  10      620.94      672.83     19.69 o 
   6   5  10     1203.13     1114.97     28.94 o 
   7   5  10     1503.59     1839.85     51.01 o 
   8   5  10       63.62      155.21     23.95 o 
   9   5  10      556.61      492.97     68.35 o 
  10   5  10      273.04      271.06     54.58 o 
  11   5  10      177.53      561.87     79.12 o 
  12   5  10       67.21      143.65     48.71 o 
  13   5  10       23.93      -14.00     34.25 o 
 -13   6  10       67.98       63.95     31.29 o 
 -12   6  10       25.33       24.64     30.98 o 
 -11   6  10      233.15      376.10     47.01 o 
 -10   6  10      766.24      710.61     60.22 o 
  -9   6  10      375.36      336.38     39.73 o 
  -8   6  10      774.33     1008.21     59.18 o 
  -7   6  10      374.96      732.99     52.18 o 
  -6   6  10       52.08       57.11     11.82 o 
  -5   6  10     3586.20     3383.71     67.47 o 
  -4   6  10      632.52      650.45     17.11 o 
  -3   6  10      501.19      518.98     18.53 o 
  -2   6  10     6341.20     6543.99     89.17 o 
  -1   6  10     1637.52     1518.19     26.89 o 
   0   6  10      188.97      744.33     16.96 o 
   1   6  10     1645.36     1527.00     28.04 o 
   2   6  10     6473.46     6573.93     88.17 o 
   3   6  10      480.28      511.58     20.00 o 
   4   6  10      608.66      633.47     14.62 o 
   5   6  10     3592.12     3394.27     70.52 o 
   6   6  10       56.27       58.39      8.54 o 
   7   6  10      378.75      708.71     44.31 o 
   8   6  10      772.62      983.85     93.38 o 
   9   6  10      371.72      308.64     54.60 o 
  10   6  10      760.58      670.26     83.42 o 
  11   6  10      242.79      318.86     63.39 o 
  12   6  10       29.53       41.43     39.01 o 
  13   6  10       70.07      -19.69     36.26 o 
 -13   7  10       85.19       27.99     31.88 o 
 -12   7  10      162.69      168.79     43.17 o 
 -11   7  10        3.06       20.35     24.25 o 
 -10   7  10       81.39       79.24     26.44 o 
  -9   7  10      836.35      704.70     58.49 o 
  -8   7  10      656.67      563.83     49.45 o 
  -7   7  10     1252.43     1352.41     56.97 o 
  -6   7  10      703.48      810.60     46.61 o 
  -5   7  10     4837.34     4340.21     93.98 o 
  -4   7  10      494.47      558.53     13.86 o 
  -3   7  10     1201.12     1167.51     24.58 o 
  -2   7  10      805.30     1034.25     27.32 o 
  -1   7  10     4270.01     4581.15     69.01 o 
   0   7  10     1754.77     1915.74     34.37 o 
   1   7  10     4218.55     4569.80     72.15 o 
   2   7  10      801.17     1020.65     26.43 o 
   3   7  10     1193.07     1186.43     26.26 o 
   4   7  10      523.71      599.22     13.35 o 
   5   7  10     4822.83     4218.00     87.03 o 
   6   7  10      724.59      819.74     24.41 o 
   7   7  10     1220.91     1288.41     83.56 o 
   8   7  10      640.24      527.10     43.44 o 
   9   7  10      836.32      697.82     81.71 o 
  10   7  10       89.02       79.42     37.46 o 
  11   7  10        3.03       19.28     32.78 o 
  12   7  10      157.29      209.17     55.83 o 
  13   7  10       80.21       -4.09     36.30 o 
 -13   8  10       71.71       96.81     37.42 o 
 -12   8  10      148.19      108.08     48.90 o 
 -11   8  10      322.40      284.69     72.10 o 
 -10   8  10       16.15       83.19     27.77 o 
  -9   8  10      127.99      155.26     31.16 o 
  -8   8  10      277.57      411.80     42.98 o 
  -7   8  10      176.52      263.09     33.69 o 
  -6   8  10     1202.05     1171.00     54.84 o 
  -5   8  10      120.90      224.85     10.04 o 
  -4   8  10      457.32      649.75     19.11 o 
  -3   8  10     1704.48     1776.53     34.37 o 
  -2   8  10      882.88     1048.21     32.33 o 
  -1   8  10     9676.97     9058.77    130.16 o 
   0   8  10     2090.97     2275.18     40.18 o 
   1   8  10     9630.68     8974.66    126.96 o 
   2   8  10      864.64     1096.85     31.82 o 
   3   8  10     1749.10     1801.29     37.46 o 
   4   8  10      486.99      724.93     15.80 o 
   5   8  10      122.23      235.94     13.28 o 
   6   8  10     1162.99     1105.95     30.74 o 
   7   8  10      169.64      252.48     21.69 o 
   8   8  10      270.16      426.61     61.30 o 
   9   8  10      136.92       91.37     34.52 o 
  10   8  10       16.21      -12.82     26.97 o 
  11   8  10      323.64      325.09     61.76 o 
  12   8  10      151.13      180.50     51.52 o 
  13   8  10       72.83      130.37     49.25 o 
 -12   9  10       28.96       73.70     31.53 o 
 -11   9  10       93.54      131.95     48.03 o 
 -10   9  10      122.93      270.59    119.44 o 
  -9   9  10      789.40      651.00     87.42 o 
  -8   9  10      119.26      128.33     27.85 o 
  -7   9  10       56.10      434.32     74.44 o 
  -6   9  10     1627.65     1525.01     48.65 o 
  -5   9  10     2227.03     2093.21     47.20 o 
  -4   9  10      655.89      511.09     20.52 o 
  -3   9  10      337.44      513.15     15.69 o 
  -2   9  10     1070.90      971.44     18.40 o 
  -1   9  10     1196.90     1619.42     41.66 o 
   0   9  10       67.56      116.67      7.60 o 
   1   9  10     1206.41     1726.69     39.53 o 
   2   9  10     1091.34      967.97     19.47 o 
   3   9  10      310.50      489.79     18.99 o 
   4   9  10      667.01      518.07     15.86 o 
   5   9  10     2286.74     2162.71     50.97 o 
   6   9  10     1624.15     1511.97     39.30 o 
   7   9  10       47.53      452.15     37.37 o 
   8   9  10      112.90       88.26     22.70 o 
   9   9  10      783.68      758.08     83.26 o 
  10   9  10      114.78      352.68     58.85 o 
  11   9  10       96.41      116.32     42.89 o 
  12   9  10       33.10      207.54     57.78 o 
 -12  10  10      508.23      501.87     58.67 o 
 -11  10  10       12.46        6.08     24.13 o 
 -10  10  10      267.90      200.15     37.28 o 
  -9  10  10      611.10      530.17     60.10 o 
  -8  10  10      142.24       76.74     30.49 o 
  -7  10  10      393.54      322.48     39.05 o 
  -6  10  10      814.88      851.88     39.50 o 
  -5  10  10      914.25      721.16     33.48 o 
  -4  10  10       51.31       87.44      8.08 o 
  -3  10  10     1086.82     1043.65     24.24 o 
  -2  10  10     1343.89     1339.61     23.49 o 
  -1  10  10     1159.67     1339.00     36.09 o 
   0  10  10        8.06       16.26      4.49 o 
   1  10  10     1176.72     1318.15     29.12 o 
   2  10  10     1302.06     1279.60     24.44 o 
   3  10  10     1059.73      992.04     43.08 o 
   4  10  10       48.15       80.71      8.79 o 
   5  10  10      905.70      702.12     26.10 o 
   6  10  10      792.76      822.63     41.57 o 
   7  10  10      380.15      419.95     29.28 o 
   8  10  10      136.06       78.90     21.94 o 
   9  10  10      597.33      477.48     46.42 o 
  10  10  10      253.72      215.57     52.64 o 
  11  10  10       15.92       55.04     36.14 o 
  12  10  10      503.15      461.47     77.29 o 
 -12  11  10      193.83      167.69     41.37 o 
 -11  11  10       79.00      146.90     36.55 o 
 -10  11  10      386.70      327.74     46.35 o 
  -9  11  10      197.57      236.02     40.19 o 
  -8  11  10      476.75      382.21     42.94 o 
  -7  11  10      277.79      235.68     34.53 o 
  -6  11  10     1257.45     1219.96     49.14 o 
  -5  11  10      221.89      357.93     19.32 o 
  -4  11  10      971.00     1312.49     31.31 o 
  -3  11  10      800.39      694.24     20.79 o 
  -2  11  10      315.61      348.40     10.77 o 
  -1  11  10     1531.59     1502.38     27.26 o 
   0  11  10      335.81      266.27     11.74 o 
   1  11  10     1542.09     1476.52     30.13 o 
   2  11  10      297.00      350.55     19.64 o 
   3  11  10      827.67      728.59     22.88 o 
   4  11  10     1009.88     1391.51     42.13 o 
   5  11  10      232.67      356.71     16.17 o 
   6  11  10     1292.99     1283.18     45.09 o 
   7  11  10      290.55      299.56     26.18 o 
   8  11  10      477.68      350.36     41.77 o 
   9  11  10      192.64      291.14     40.96 o 
  10  11  10      383.47      401.47     65.39 o 
  11  11  10       76.88      207.51     51.62 o 
  12  11  10      193.25      120.06     50.82 o 
 -12  12  10      186.25      262.75     46.70 o 
 -11  12  10       11.74       60.52     31.27 o 
 -10  12  10       29.52       62.89     30.14 o 
  -9  12  10      188.77      131.36     31.61 o 
  -8  12  10      137.91      327.52     41.11 o 
  -7  12  10      671.18      495.70     48.74 o 
  -6  12  10      384.59      456.89     37.51 o 
  -5  12  10     1290.59     1211.05     40.02 o 
  -4  12  10      303.88      588.41     22.34 o 
  -3  12  10     4762.87     4423.83     80.63 o 
  -2  12  10      117.69      248.48      9.67 o 
  -1  12  10      778.99      641.45     16.97 o 
   0  12  10     2520.37     2300.74     42.78 o 
   1  12  10      802.20      702.34     18.60 o 
   2  12  10      124.92      258.88     12.64 o 
   3  12  10     4787.45     4523.77     90.25 o 
   4  12  10      287.52      578.31     24.29 o 
   5  12  10     1304.02     1291.45     39.91 o 
   6  12  10      401.32      537.87     28.41 o 
   7  12  10      668.32      499.46     38.30 o 
   8  12  10      143.21      301.32     51.67 o 
   9  12  10      184.51      139.66     28.93 o 
  10  12  10       31.92       77.29     36.14 o 
  11  12  10       12.88       60.92     39.06 o 
  12  12  10      186.85      206.38     57.24 o 
 -11  13  10       34.32       39.72     31.14 o 
 -10  13  10       87.19       71.55     31.15 o 
  -9  13  10      157.20      162.99     34.72 o 
  -8  13  10      549.26      449.23     53.26 o 
  -7  13  10      185.54      145.12     30.20 o 
  -6  13  10     1307.20     1363.34     41.72 o 
  -5  13  10     1327.42     1115.37     38.53 o 
  -4  13  10     2342.62     2291.51     62.81 o 
  -3  13  10     3131.72     3194.58     61.89 o 
  -2  13  10      590.06      551.41     19.32 o 
  -1  13  10     1132.80     1025.69     24.80 o 
   0  13  10      806.54      635.29     20.47 o 
   1  13  10     1130.32     1014.49     24.27 o 
   2  13  10      579.77      556.83     18.54 o 
   3  13  10     3143.58     3221.16     80.45 o 
   4  13  10     2395.03     2369.41     60.67 o 
   5  13  10     1294.07     1134.27     35.84 o 
   6  13  10     1332.64     1355.39     50.93 o 
   7  13  10      182.44      104.28     27.67 o 
   8  13  10      554.22      582.68     73.73 o 
   9  13  10      157.69      198.99     48.98 o 
 -11  14  10      313.44      332.21     50.41 o 
 -10  14  10       29.53       95.63     34.12 o 
  -9  14  10      314.53      229.89     40.32 o 
  -8  14  10      715.88      843.65     64.09 o 
  -7  14  10      637.94      524.57     51.45 o 
  -6  14  10      617.05      524.01     26.26 o 
  -5  14  10      815.52      682.17     30.33 o 
  -4  14  10      219.37      176.24     17.95 o 
  -3  14  10      726.87      854.96     24.22 o 
  -2  14  10     1260.74     1262.63     30.83 o 
  -1  14  10     1034.16     1024.66     25.24 o 
   0  14  10       92.69      120.73      9.72 o 
   1  14  10     1069.36     1068.24     25.48 o 
   2  14  10     1263.22     1244.62     30.54 o 
   3  14  10      707.83      773.17     26.74 o 
   4  14  10      207.58      186.56     17.64 o 
   5  14  10      816.56      655.04     27.35 o 
   6  14  10      622.09      649.60     33.41 o 
   7  14  10      632.44      584.71     34.66 o 
   8  14  10      729.04      910.37     95.53 o 
   9  14  10      330.10      245.67     53.64 o 
 -10  15  10      193.07      293.50     46.64 o 
  -9  15  10      401.90      415.01     52.21 o 
  -8  15  10      106.56       42.75     25.52 o 
  -7  15  10      112.20      149.88     32.90 o 
  -6  15  10      878.67      955.93     36.29 o 
  -5  15  10     1165.49     1140.19     35.78 o 
  -4  15  10      586.14      599.02     44.16 o 
  -3  15  10     2223.98     2113.49     47.44 o 
  -2  15  10      102.93      111.03     12.21 o 
  -1  15  10      178.24      236.94     13.59 o 
   0  15  10      326.54      390.61     21.16 o 
   1  15  10      176.44      223.56     14.15 o 
   2  15  10      106.95      136.93     10.66 o 
   3  15  10     2205.53     1986.44     56.49 o 
   4  15  10      583.48      527.27     27.05 o 
   5  15  10     1193.16     1203.50     38.65 o 
   6  15  10      861.65      984.37     83.16 o 
   7  15  10      102.97       91.14     18.04 o 
   8  15  10      105.12       96.55     40.13 o 
   9  15  10      403.93      445.66     70.22 o 
 -10  16  10       76.69       28.85     30.39 o 
  -9  16  10      180.15      152.04     80.38 o 
  -8  16  10      382.23      433.67     52.45 o 
  -7  16  10      299.49      431.58     30.22 o 
  -6  16  10       56.25      163.36     15.58 o 
  -5  16  10      500.49      502.72     24.93 o 
  -4  16  10      898.44      905.30     32.00 o 
  -3  16  10       87.13      243.98     18.55 o 
  -2  16  10      366.23      373.64     22.07 o 
  -1  16  10       82.95      203.56     13.91 o 
   0  16  10      325.12      393.53     19.88 o 
   1  16  10       91.32      208.06     13.99 o 
   2  16  10      352.94      368.98     16.49 o 
   3  16  10       83.07      236.45     21.85 o 
   4  16  10      910.55      888.90     38.51 o 
   5  16  10      504.80      518.42     26.00 o 
   6  16  10       58.77      202.99     15.68 o 
   7  16  10      310.09      371.37     31.01 o 
   8  16  10      381.95      442.62     71.87 o 
   9  16  10      188.41      294.41     61.18 o 
 -10  17  10      188.01      245.84    114.90 o 
  -9  17  10      161.78      184.19     45.54 o 
  -8  17  10      136.90      206.51     40.12 o 
  -7  17  10      401.47      403.36     29.75 o 
  -6  17  10      455.26      255.07     19.05 o 
  -5  17  10      108.46       78.61     16.57 o 
  -4  17  10       74.55      182.48     19.56 o 
  -3  17  10      180.04      181.62     17.11 o 
  -2  17  10      161.45      142.30     15.34 o 
  -1  17  10      471.10      399.27     19.18 o 
   0  17  10     1067.15     1088.62     30.65 o 
   1  17  10      471.39      427.38     19.07 o 
   2  17  10      164.67      146.42     11.43 o 
   3  17  10      184.25      198.90     25.28 o 
   4  17  10       73.49      185.10     18.97 o 
   5  17  10      107.91      110.28     21.12 o 
   6  17  10      442.44      289.25     35.69 o 
   7  17  10      408.64      376.30     32.21 o 
   8  17  10      143.79      235.20     56.42 o 
   9  17  10      162.05      136.61     49.27 o 
  -9  18  10      143.17      146.67     55.59 o 
  -8  18  10      148.25      107.24     35.84 o 
  -7  18  10       68.22      118.08     21.90 o 
  -6  18  10      117.94      200.78     20.22 o 
  -5  18  10       16.81       90.03     15.73 o 
  -4  18  10       16.54       50.48     13.69 o 
  -3  18  10      160.03      192.69     22.12 o 
  -2  18  10      360.01      326.04     21.95 o 
  -1  18  10      428.27      451.29     20.44 o 
   0  18  10     1888.48     1708.00     41.73 o 
   1  18  10      422.73      423.31     25.66 o 
   2  18  10      373.54      347.06     16.45 o 
   3  18  10      160.13      195.70     19.52 o 
   4  18  10       16.33       65.61     13.84 o 
   5  18  10       17.25       91.30     15.14 o 
   6  18  10      125.53      248.65     19.61 o 
   7  18  10       68.67      126.16     21.96 o 
   8  18  10      151.90      126.18     49.02 o 
  -8  19  10      172.02      156.16     40.91 o 
  -7  19  10      390.84      416.22     37.95 o 
  -6  19  10      114.49      161.60     19.21 o 
  -5  19  10       42.96       84.66     16.60 o 
  -4  19  10      143.85      112.21     17.60 o 
  -3  19  10      188.43      242.97     22.76 o 
  -2  19  10      117.12       72.59     13.47 o 
  -1  19  10      319.23      331.21     18.14 o 
   0  19  10        8.32      386.44     20.15 o 
   1  19  10      323.28      360.06     19.24 o 
   2  19  10      111.95       98.06      9.96 o 
   3  19  10      197.82      274.39     22.83 o 
   4  19  10      140.19      108.41     16.59 o 
   5  19  10       40.10      115.29     16.02 o 
   6  19  10      114.71      167.41     18.64 o 
   7  19  10      387.63      444.46     44.72 o 
   8  19  10      174.65      179.79     32.41 o 
  -8  20  10      208.32      179.74     39.96 o 
  -7  20  10       44.30       44.49     20.68 o 
  -6  20  10       11.43       68.14     16.27 o 
  -5  20  10       10.64       35.34     19.80 o 
  -4  20  10        5.09        1.94     12.85 o 
  -3  20  10       32.71       66.45     15.33 o 
  -2  20  10      631.39      720.06     32.64 o 
  -1  20  10      174.25      124.75     15.08 o 
   0  20  10     1285.18     1215.47     34.49 o 
   1  20  10      162.19      122.91     12.72 o 
   2  20  10      637.44      641.53     31.58 o 
   3  20  10       33.80       42.92     15.52 o 
   4  20  10        4.44        4.44     12.03 o 
   5  20  10        9.91       18.94     12.87 o 
   6  20  10       12.54       69.03     14.22 o 
   7  20  10       48.64       51.19     28.73 o 
   8  20  10      212.73      212.63     35.89 o 
  -7  21  10       91.07      151.82     28.32 o 
  -6  21  10       46.28      105.09     18.18 o 
  -5  21  10      232.40      259.27     24.74 o 
  -4  21  10      176.53      130.33     19.47 o 
  -3  21  10        6.79       43.82     14.87 o 
  -2  21  10      168.24      207.94     19.98 o 
  -1  21  10      526.78      502.36     22.13 o 
   0  21  10        2.16       11.96      9.32 o 
   1  21  10      522.93      505.88     22.16 o 
   2  21  10      161.66      163.60     17.99 o 
   3  21  10        8.22       87.54     16.45 o 
   4  21  10      170.29      125.40     18.48 o 
   5  21  10      238.20      287.23     24.19 o 
   6  21  10       45.09       70.63     18.60 o 
   7  21  10       86.92      121.86     29.85 o 
  -6  22  10       68.05        6.02     13.74 o 
  -5  22  10       24.47        2.27     14.33 o 
  -4  22  10       38.82       30.40     15.30 o 
  -3  22  10      414.04      439.80     31.86 o 
  -2  22  10       79.11      149.14     20.49 o 
  -1  22  10      150.83      203.47     20.03 o 
   0  22  10      104.47      129.06     13.87 o 
   1  22  10      145.67      177.29     15.03 o 
   2  22  10       84.01      144.58     18.09 o 
   3  22  10      412.06      477.69     32.06 o 
   4  22  10       36.69       40.13     15.37 o 
   5  22  10       23.50        5.93     13.40 o 
   6  22  10       67.70       20.22     13.15 o 
  -4  23  10      184.37      153.21     22.27 o 
  -3  23  10      127.54      117.27     31.15 o 
  -2  23  10       85.98       53.00     17.41 o 
  -1  23  10      394.80      385.75     26.34 o 
   0  23  10       16.46        4.39      9.51 o 
   1  23  10      392.98      373.20     29.37 o 
   2  23  10       84.66       61.71     15.36 o 
   3  23  10      126.72      125.70     23.47 o 
   4  23  10      192.77      178.61     22.67 o 
  -2  24  10      101.29      128.26     18.55 o 
  -1  24  10        5.08       23.19     13.77 o 
   0  24  10      114.65      123.15     14.12 o 
   1  24  10        6.25       33.06     14.19 o 
   2  24  10      105.28      148.38     19.48 o 
   1   0  11     2663.24     2352.06     44.17 o 
   2   0  11       31.30       31.98      3.93 o 
   3   0  11     1933.56     1761.71     33.60 o 
   4   0  11       21.66      435.37     26.36 o 
   5   0  11      592.02      606.56     15.34 o 
   6   0  11     1028.70      874.05     35.61 o 
   7   0  11       22.95       23.17      8.60 o 
   8   0  11     3878.73     3894.72    206.36 o 
   9   0  11      744.76      693.58     82.13 o 
  10   0  11     1035.63      807.97     92.32 o 
  11   0  11      309.32      404.70     72.07 o 
  12   0  11      194.33      353.46     70.93 o 
  13   0  11       95.81       60.77     39.83 o 
 -13   1  11      287.11      244.45     63.50 o 
 -12   1  11      814.26      815.48    101.41 o 
 -11   1  11      191.32      158.76     48.64 o 
 -10   1  11      474.25      848.02     95.16 o 
  -9   1  11      194.21      206.20     46.49 o 
  -8   1  11      209.94      263.44     51.27 o 
  -7   1  11     2313.50     2465.22     88.33 o 
  -6   1  11     1188.73     1098.68     44.48 o 
  -5   1  11      259.80      341.26     33.09 o 
  -4   1  11     2148.38     2333.39     55.24 o 
  -3   1  11      916.46      920.25     20.15 o 
  -2   1  11      171.21      494.38     18.59 o 
  -1   1  11     5188.69     5504.16     79.27 o 
   0   1  11     1008.81     1102.40     19.40 o 
   1   1  11     5256.62     5509.54     81.54 o 
   2   1  11      165.87      468.46     18.15 o 
   3   1  11      940.10      921.65     21.27 o 
   4   1  11     2142.95     2327.53    100.13 o 
   5   1  11      266.88      376.11     12.77 o 
   6   1  11     1203.81     1129.76     30.63 o 
   7   1  11     2297.13     2507.14    155.24 o 
   8   1  11      208.62      344.20     56.20 o 
   9   1  11      191.94      209.52     45.87 o 
  10   1  11      460.82      711.90     87.29 o 
  11   1  11      192.78      250.65     57.38 o 
  12   1  11      815.40      779.73     99.46 o 
  13   1  11      297.53      248.42     60.03 o 
 -13   2  11       60.24       78.03     32.64 o 
 -12   2  11      402.61      407.11     73.16 o 
 -11   2  11      592.58      372.48     66.91 o 
 -10   2  11     1277.45     1713.39    125.69 o 
  -9   2  11       91.98      363.98     60.57 o 
  -8   2  11      547.95      523.81     68.18 o 
  -7   2  11        7.75       68.51     28.26 o 
  -6   2  11      273.90      448.99     57.17 o 
  -5   2  11     1548.09     1664.96     42.96 o 
  -4   2  11     1869.44     1717.34     60.14 o 
  -3   2  11      872.60     1029.37     31.55 o 
  -2   2  11     7239.71     7468.14    110.62 o 
  -1   2  11      976.74     1056.69     19.58 o 
   0   2  11     1713.91     1880.69     30.18 o 
   1   2  11     1011.38     1117.76     20.16 o 
   2   2  11     7217.54     7354.47    123.88 o 
   3   2  11      900.20      995.26     23.19 o 
   4   2  11     1874.20     1761.99     53.26 o 
   5   2  11     1545.59     1765.67     41.45 o 
   6   2  11      267.32      466.10     36.20 o 
   7   2  11        8.98        5.15     10.41 o 
   8   2  11      538.81      698.30     78.08 o 
   9   2  11       84.86      345.13     58.22 o 
  10   2  11     1249.00     1926.73    132.13 o 
  11   2  11      588.56      518.75     76.98 o 
  12   2  11      396.24      407.68     75.10 o 
  13   2  11       58.76       63.49     41.43 o 
 -13   3  11      230.09      239.44     42.60 o 
 -12   3  11      672.01      683.57     63.72 o 
 -11   3  11      269.14      291.80     42.32 o 
 -10   3  11       70.04       98.47     26.79 o 
  -9   3  11      151.07       92.24     39.18 o 
  -8   3  11      370.50      321.75     55.02 o 
  -7   3  11        2.03       30.04     24.42 o 
  -6   3  11      910.76      947.41     74.39 o 
  -5   3  11       27.16       43.68      6.97 o 
  -4   3  11     1226.77     1351.23     24.56 o 
  -3   3  11     5548.43     5282.11     88.28 o 
  -2   3  11     7373.87     7144.04     99.99 o 
  -1   3  11     3956.04     4321.06     67.49 o 
   0   3  11     4662.77     4796.95     69.57 o 
   1   3  11     3966.35     4326.48     65.84 o 
   2   3  11     7305.66     7037.39    104.13 o 
   3   3  11     5497.35     5268.25     71.55 o 
   4   3  11     1253.42     1340.15     37.82 o 
   5   3  11       28.66       49.85      6.69 o 
   6   3  11      916.28      941.88     30.84 o 
   7   3  11        2.64       13.88     15.31 o 
   8   3  11      366.46      440.70     61.27 o 
   9   3  11      147.30      139.67     40.20 o 
  10   3  11       71.49      106.76     41.61 o 
  11   3  11      282.34      177.16     51.44 o 
  12   3  11      673.19      693.29     91.68 o 
  13   3  11      225.22      287.15     65.32 o 
 -13   4  11       62.64       59.43     41.40 o 
 -12   4  11      506.75      349.21     48.37 o 
 -11   4  11       16.70      150.56     32.83 o 
 -10   4  11      372.07      275.17     38.89 o 
  -9   4  11      293.47      286.88     54.72 o 
  -8   4  11       59.83      212.65     37.37 o 
  -7   4  11     1856.53     1773.71     79.62 o 
  -6   4  11      788.77      693.50     30.82 o 
  -5   4  11     3219.55     3180.53     63.30 o 
  -4   4  11      678.61      944.11     28.47 o 
  -3   4  11     2917.15     3082.71     54.51 o 
  -2   4  11     4494.19     4364.85     63.51 o 
  -1   4  11     2174.81     2192.33     37.26 o 
   0   4  11     1652.27     2027.33     34.92 o 
   1   4  11     2121.10     2150.70     34.49 o 
   2   4  11     4455.02     4312.55     66.14 o 
   3   4  11     2942.23     3018.36     59.83 o 
   4   4  11      671.30      898.28     39.06 o 
   5   4  11     3219.00     3136.63     64.05 o 
   6   4  11      778.35      714.66     20.61 o 
   7   4  11     1846.74     1774.33     58.72 o 
   8   4  11       61.01      302.03     50.72 o 
   9   4  11      299.83      248.34     51.83 o 
  10   4  11      398.52      337.25     60.66 o 
  11   4  11       20.45      117.85     43.19 o 
  12   4  11      511.05      419.68     75.26 o 
  13   4  11       61.44        3.22     32.68 o 
 -13   5  11       66.39       92.08     56.59 o 
 -12   5  11      407.90      481.18     55.72 o 
 -11   5  11      201.64      178.99     34.53 o 
 -10   5  11       84.55      101.24     28.44 o 
  -9   5  11      520.71      571.56     62.73 o 
  -8   5  11      661.13      798.78     69.01 o 
  -7   5  11      730.59      938.38     46.31 o 
  -6   5  11      593.81      566.06     29.40 o 
  -5   5  11      896.34     1022.94     26.60 o 
  -4   5  11      878.33      835.71     16.88 o 
  -3   5  11      181.71      349.30     12.81 o 
  -2   5  11     2320.96     2448.25     38.78 o 
  -1   5  11     5235.97     5213.47     79.79 o 
   0   5  11      171.78      189.80      8.71 o 
   1   5  11     5156.84     5057.17     74.52 o 
   2   5  11     2366.58     2514.31     37.92 o 
   3   5  11      171.57      341.47     10.54 o 
   4   5  11      871.96      871.98     22.17 o 
   5   5  11      882.14     1003.14     25.64 o 
   6   5  11      590.43      608.60     25.91 o 
   7   5  11      770.85      946.43    102.48 o 
   8   5  11      662.69      798.19     71.87 o 
   9   5  11      518.73      589.76     74.08 o 
  10   5  11       90.48      104.25     40.61 o 
  11   5  11      196.11      152.85     49.67 o 
  12   5  11      408.80      437.04     75.06 o 
  13   5  11       57.14       81.97     46.88 o 
 -13   6  11      183.59      171.80     40.63 o 
 -12   6  11      719.57      587.31     59.80 o 
 -11   6  11      331.62      325.43     44.26 o 
 -10   6  11       21.84      117.41     29.74 o 
  -9   6  11      155.06      191.65     44.02 o 
  -8   6  11       27.11       80.35     24.52 o 
  -7   6  11     1032.09      968.33     40.42 o 
  -6   6  11      820.16      831.45     41.19 o 
  -5   6  11      130.78      275.24     14.00 o 
  -4   6  11     1046.81     1275.31     22.91 o 
  -3   6  11     3033.71     2572.97     48.46 o 
  -2   6  11     2083.55     2165.29     36.42 o 
  -1   6  11     3215.94     2960.24     47.41 o 
   0   6  11     1494.11     2254.72     39.02 o 
   1   6  11     3309.99     3073.23     49.66 o 
   2   6  11     2054.70     2204.85     36.41 o 
   3   6  11     2996.78     2593.49     48.38 o 
   4   6  11     1024.63     1160.90     22.97 o 
   5   6  11      132.97      258.94     12.13 o 
   6   6  11      807.74      744.23     24.07 o 
   7   6  11     1031.07      991.87     59.54 o 
   8   6  11       27.60       81.30     31.11 o 
   9   6  11      166.94      160.35     41.29 o 
  10   6  11       20.38       91.14     39.82 o 
  11   6  11      328.76      137.33     49.04 o 
  12   6  11      732.95      510.93     79.80 o 
  13   6  11      183.87      139.48     53.04 o 
 -13   7  11      212.96      174.26     40.67 o 
 -12   7  11       49.84      166.84     37.71 o 
 -11   7  11      371.46      347.51     48.17 o 
 -10   7  11      176.82      166.83     34.51 o 
  -9   7  11      137.48      174.40     32.97 o 
  -8   7  11      512.49      469.62     52.91 o 
  -7   7  11      445.07      450.20     34.31 o 
  -6   7  11      660.75      677.00     33.35 o 
  -5   7  11     1065.18      979.46     22.32 o 
  -4   7  11      613.47      634.93     15.03 o 
  -3   7  11     3563.66     3376.22     56.79 o 
  -2   7  11     2262.68     2411.19     36.95 o 
  -1   7  11     1349.52     1765.10     31.20 o 
   0   7  11      283.05      715.20     17.30 o 
   1   7  11     1367.94     1792.53     32.56 o 
   2   7  11     2299.99     2449.28     38.52 o 
   3   7  11     3525.14     3273.54     61.05 o 
   4   7  11      624.08      656.06     18.70 o 
   5   7  11     1098.25     1041.34     27.17 o 
   6   7  11      672.14      668.59     21.69 o 
   7   7  11      419.07      369.28     35.15 o 
   8   7  11      515.74      492.25     41.34 o 
   9   7  11      135.89      168.65     43.84 o 
  10   7  11      178.57      150.85     48.10 o 
  11   7  11      380.52      334.65     65.17 o 
  12   7  11       49.67       63.03     42.52 o 
  13   7  11      199.50      251.90     63.15 o 
 -12   8  11        3.78       56.16     42.47 o 
 -11   8  11      117.02       85.76     29.19 o 
 -10   8  11      894.30      728.05     64.30 o 
  -9   8  11      130.37      186.70     33.45 o 
  -8   8  11      310.59      382.11     43.49 o 
  -7   8  11     2553.06     2290.81     97.26 o 
  -6   8  11      185.12      312.76     20.26 o 
  -5   8  11      491.67      762.58     27.09 o 
  -4   8  11      340.84      379.46     14.82 o 
  -3   8  11     3091.49     3231.33     56.60 o 
  -2   8  11     3806.97     3818.75     56.27 o 
  -1   8  11     1811.33     1968.07     34.21 o 
   0   8  11       70.14      128.31      9.72 o 
   1   8  11     1832.14     1947.37     33.15 o 
   2   8  11     3828.52     3751.72     57.05 o 
   3   8  11     3096.10     3239.74     58.96 o 
   4   8  11      332.87      371.55     12.03 o 
   5   8  11      495.84      740.81     28.81 o 
   6   8  11      180.42      287.76     24.28 o 
   7   8  11     2555.08     2183.69     89.75 o 
   8   8  11      304.99      437.42     61.79 o 
   9   8  11      125.53      236.24     48.64 o 
  10   8  11      869.66      859.26     95.17 o 
  11   8  11      123.60      100.63     41.02 o 
  12   8  11        3.47       32.43     34.59 o 
 -12   9  11      291.42      197.90     40.85 o 
 -11   9  11       32.05       30.78     44.56 o 
 -10   9  11      677.04      499.27     54.44 o 
  -9   9  11       37.25       78.66     25.88 o 
  -8   9  11      102.13      123.64     27.37 o 
  -7   9  11      319.02      270.07     36.72 o 
  -6   9  11     3389.93     3224.45     85.31 o 
  -5   9  11     1147.13     1195.84     31.94 o 
  -4   9  11     1305.13     1203.82     29.26 o 
  -3   9  11      715.99      680.12     18.57 o 
  -2   9  11     1337.45     1570.43     26.58 o 
  -1   9  11      144.29      449.47     15.85 o 
   0   9  11     3565.20     3236.00     52.33 o 
   1   9  11      139.16      446.84     12.85 o 
   2   9  11     1298.80     1537.49     27.60 o 
   3   9  11      721.60      725.07     20.33 o 
   4   9  11     1306.64     1283.41     31.95 o 
   5   9  11     1125.89     1238.39     32.94 o 
   6   9  11     3460.56     3255.05     80.18 o 
   7   9  11      307.65      337.47     39.71 o 
   8   9  11      109.83      143.96     53.91 o 
   9   9  11       35.50       67.04     31.68 o 
  10   9  11      681.98      554.01     78.18 o 
  11   9  11       29.24       24.42     36.30 o 
  12   9  11      293.25      198.32     56.79 o 
 -12  10  11       89.89       46.69     31.15 o 
 -11  10  11      570.07      485.27     56.23 o 
 -10  10  11      172.77      271.17     54.66 o 
  -9  10  11      371.61      505.96     51.80 o 
  -8  10  11      668.30      614.05     55.33 o 
  -7  10  11      149.80      138.29     28.47 o 
  -6  10  11     2975.23     2658.67     81.92 o 
  -5  10  11     1818.64     1918.74     48.35 o 
  -4  10  11     1037.04      990.30     24.36 o 
  -3  10  11     1734.87     1588.37     32.56 o 
  -2  10  11     1377.55     1388.07     24.60 o 
  -1  10  11     1301.81     1610.14     47.89 o 
   0  10  11      751.49      954.78     19.77 o 
   1  10  11     1278.29     1617.56     40.90 o 
   2  10  11     1367.72     1392.14     28.02 o 
   3  10  11     1673.75     1507.41     37.05 o 
   4  10  11     1053.43     1116.07     38.56 o 
   5  10  11     1799.53     1931.91     46.24 o 
   6  10  11     2948.95     2531.96     65.94 o 
   7  10  11      149.50      152.82     18.69 o 
   8  10  11      665.37      657.04     51.87 o 
   9  10  11      383.18      456.69     68.18 o 
  10  10  11      169.17      242.91     52.57 o 
  11  10  11      575.28      627.60     85.08 o 
  12  10  11       88.60       81.87     47.02 o 
 -12  11  11      197.48      190.58     42.91 o 
 -11  11  11      159.54      228.44     42.60 o 
 -10  11  11       51.89      154.58     35.45 o 
  -9  11  11      102.87       73.63     29.02 o 
  -8  11  11      354.50      509.01     98.30 o 
  -7  11  11      399.51      374.41     42.88 o 
  -6  11  11      327.86      654.07     36.04 o 
  -5  11  11     2355.56     2265.43     59.24 o 
  -4  11  11      916.78      944.99     30.77 o 
  -3  11  11      136.00      218.18     12.73 o 
  -2  11  11       52.21       92.74      6.22 o 
  -1  11  11     1416.27     1377.23     27.62 o 
   0  11  11        1.22        7.08      4.62 o 
   1  11  11     1412.77     1365.17     29.94 o 
   2  11  11       49.91       86.43      7.96 o 
   3  11  11      126.34      187.55     17.04 o 
   4  11  11      917.18      881.92     29.69 o 
   5  11  11     2282.76     2202.17    120.09 o 
   6  11  11      330.73      775.96     58.89 o 
   7  11  11      368.15      387.17     39.60 o 
   8  11  11      358.73      557.34     48.81 o 
   9  11  11       99.87       71.27     35.52 o 
  10  11  11       55.37      220.95     52.05 o 
  11  11  11      165.85      187.42     54.43 o 
  12  11  11      198.18      210.84     58.31 o 
 -11  12  11      266.68      298.48     50.47 o 
 -10  12  11      307.90      327.25     46.08 o 
  -9  12  11      687.46      708.71     79.35 o 
  -8  12  11       25.46       77.65     33.00 o 
  -7  12  11       33.25       60.59     25.35 o 
  -6  12  11      491.07      776.38     28.87 o 
  -5  12  11     2449.98     2137.58     58.60 o 
  -4  12  11      306.82      316.74     19.71 o 
  -3  12  11      555.37      635.62     20.80 o 
  -2  12  11      309.48      509.19     32.43 o 
  -1  12  11     1694.85     1511.19     29.25 o 
   0  12  11      336.46      344.66     14.35 o 
   1  12  11     1706.83     1512.52     35.05 o 
   2  12  11      318.33      509.95     19.26 o 
   3  12  11      522.96      629.86     22.28 o 
   4  12  11      306.97      289.28     18.68 o 
   5  12  11     2449.92     2140.60     74.99 o 
   6  12  11      490.08      822.80     35.45 o 
   7  12  11       35.23       24.84     15.33 o 
   8  12  11       25.29       65.55     31.72 o 
   9  12  11      704.13      659.72     83.42 o 
  10  12  11      299.23      329.93     62.47 o 
  11  12  11      260.72      144.12     51.86 o 
 -11  13  11      113.60      157.85     46.94 o 
 -10  13  11       12.80       -3.34     23.86 o 
  -9  13  11        5.02      184.02     35.45 o 
  -8  13  11      830.22      945.77    139.03 o 
  -7  13  11       15.68       82.22     27.30 o 
  -6  13  11     2308.62     2125.41     57.93 o 
  -5  13  11     1724.32     1777.45     51.51 o 
  -4  13  11      104.82      111.23     14.51 o 
  -3  13  11     2597.68     2371.43     52.39 o 
  -2  13  11      184.67      345.84     18.48 o 
  -1  13  11      766.39      801.03     19.84 o 
   0  13  11        0.90        0.41      5.79 o 
   1  13  11      764.49      813.02     21.36 o 
   2  13  11      176.15      376.33     20.30 o 
   3  13  11     2576.21     2421.77     55.18 o 
   4  13  11      109.99      115.73     13.78 o 
   5  13  11     1714.17     1680.45     61.19 o 
   6  13  11     2266.41     2103.01     99.82 o 
   7  13  11       18.87       66.50     24.03 o 
   8  13  11      836.07      979.26     82.83 o 
 -11  14  11       30.58       90.95     35.71 o 
 -10  14  11      176.15      147.43     66.31 o 
  -9  14  11      307.88      424.63     52.79 o 
  -8  14  11       17.41      193.20     58.96 o 
  -7  14  11       79.39       55.85     38.96 o 
  -6  14  11      258.56      277.67     19.98 o 
  -5  14  11     1130.24     1059.72     37.99 o 
  -4  14  11      388.62      422.70     24.96 o 
  -3  14  11      273.80      344.73     18.42 o 
  -2  14  11      891.17      853.74     24.40 o 
  -1  14  11      461.87      474.28     17.79 o 
   0  14  11      590.89      622.51     19.20 o 
   1  14  11      459.43      452.45     16.91 o 
   2  14  11      860.48      837.77     23.94 o 
   3  14  11      271.36      364.11     20.07 o 
   4  14  11      372.88      395.05     23.78 o 
   5  14  11     1130.32     1060.91     35.11 o 
   6  14  11      261.65      277.61     24.83 o 
   7  14  11       79.02       81.34     21.39 o 
   8  14  11       18.47      191.80     48.85 o 
 -10  15  11      447.84      336.92     49.17 o 
  -9  15  11      269.51      252.65     42.05 o 
  -8  15  11      165.93      136.21     34.55 o 
  -7  15  11      243.79      252.70     39.22 o 
  -6  15  11     1276.67     1185.74     40.80 o 
  -5  15  11      109.85      144.19     16.68 o 
  -4  15  11      544.27      533.50     24.89 o 
  -3  15  11      892.48      822.07     26.75 o 
  -2  15  11      377.58      332.56     24.83 o 
  -1  15  11     1103.71     1068.75     27.21 o 
   0  15  11      145.37      119.49     11.46 o 
   1  15  11     1109.48     1016.28     33.40 o 
   2  15  11      365.27      310.93     15.27 o 
   3  15  11      900.97      828.58     31.89 o 
   4  15  11      556.03      526.98     27.12 o 
   5  15  11      113.69      161.60     22.05 o 
   6  15  11     1314.87     1255.16     49.20 o 
   7  15  11      238.79      317.79     80.52 o 
   8  15  11      163.32      129.61     42.88 o 
 -10  16  11      119.72      182.40     41.12 o 
  -9  16  11      113.86       75.03     40.65 o 
  -8  16  11      417.61      527.06     57.61 o 
  -7  16  11       71.28       74.38     21.93 o 
  -6  16  11      178.63      334.53     30.35 o 
  -5  16  11      159.95      168.99     20.51 o 
  -4  16  11      138.74      237.67     18.34 o 
  -3  16  11      908.02      790.55     32.29 o 
  -2  16  11      294.04      403.58     23.22 o 
  -1  16  11      903.11      762.90     24.54 o 
   0  16  11      134.20      157.06     12.87 o 
   1  16  11      907.42      796.44     24.55 o 
   2  16  11      295.98      400.73     17.58 o 
   3  16  11      922.90      774.45     31.59 o 
   4  16  11      135.18      203.79     18.29 o 
   5  16  11      167.12      202.13     17.81 o 
   6  16  11      184.20      295.52     40.10 o 
   7  16  11       69.87      121.57     25.26 o 
   8  16  11      413.31      596.78     80.67 o 
  -9  17  11      113.91      148.90     93.53 o 
  -8  17  11      130.02       96.26     39.38 o 
  -7  17  11      307.19      208.78     27.22 o 
  -6  17  11      101.65       96.66     13.98 o 
  -5  17  11      607.81      503.28     32.66 o 
  -4  17  11       84.64      132.68     17.41 o 
  -3  17  11      289.51      282.49     30.04 o 
  -2  17  11        5.34       44.49     11.07 o 
  -1  17  11      509.73      506.82     25.89 o 
   0  17  11        2.02       27.75      8.86 o 
   1  17  11      532.74      531.02     21.27 o 
   2  17  11        5.70       31.00      8.00 o 
   3  17  11      276.66      269.16     21.36 o 
   4  17  11       86.36      126.24     15.82 o 
   5  17  11      630.29      609.81     28.97 o 
   6  17  11      100.49      114.24     14.27 o 
   7  17  11      294.45      197.93     30.14 o 
   8  17  11      131.50      108.35     44.30 o 
  -9  18  11      394.16      274.56     46.09 o 
  -8  18  11      452.16      439.14     54.80 o 
  -7  18  11       85.81       61.43     17.69 o 
  -6  18  11      241.04      242.13     21.86 o 
  -5  18  11      164.40      292.79     23.93 o 
  -4  18  11       50.92       65.66     15.28 o 
  -3  18  11      386.19      355.92     23.25 o 
  -2  18  11      184.19      228.81     19.08 o 
  -1  18  11      295.01      231.04     15.79 o 
   0  18  11     3143.85     2930.94     62.24 o 
   1  18  11      302.13      294.80     17.26 o 
   2  18  11      197.92      227.29     14.12 o 
   3  18  11      377.94      387.78     49.72 o 
   4  18  11       49.77       68.93     14.22 o 
   5  18  11      165.87      242.45     20.95 o 
   6  18  11      236.80      260.95     21.23 o 
   7  18  11       86.01       69.84     23.32 o 
   8  18  11      453.76      461.03     46.07 o 
  -8  19  11      181.45      173.57     40.79 o 
  -7  19  11      162.47      209.74     29.37 o 
  -6  19  11      270.33      283.66     30.10 o 
  -5  19  11       55.07       67.37     15.54 o 
  -4  19  11       95.13       69.94     17.01 o 
  -3  19  11        8.73       11.78     11.18 o 
  -2  19  11      406.26      397.02     24.67 o 
  -1  19  11       11.66       62.03     12.76 o 
   0  19  11      252.97      285.60     17.85 o 
   1  19  11       11.53       52.89     14.02 o 
   2  19  11      409.68      393.92     17.82 o 
   3  19  11        7.68       26.65     15.26 o 
   4  19  11       93.14       88.87     16.04 o 
   5  19  11       51.52      101.00     16.22 o 
   6  19  11      258.65      275.12     21.19 o 
   7  19  11      161.18      142.02     29.99 o 
   8  19  11      177.34      261.73     61.21 o 
  -7  20  11        3.15        9.70     19.34 o 
  -6  20  11      410.30      401.74     45.22 o 
  -5  20  11       23.99       43.96     14.94 o 
  -4  20  11      313.05      309.38     31.31 o 
  -3  20  11      111.70      184.65     21.38 o 
  -2  20  11      475.35      405.24     25.67 o 
  -1  20  11       24.49        4.64      8.54 o 
   0  20  11     1246.16     1180.65     33.91 o 
   1  20  11       24.49       23.93      9.35 o 
   2  20  11      495.22      381.84     24.58 o 
   3  20  11      108.67      197.02     20.41 o 
   4  20  11      316.47      370.51     33.91 o 
   5  20  11       25.48       61.21     14.60 o 
   6  20  11      411.10      383.95     25.69 o 
   7  20  11        3.16       19.88     45.53 o 
  -6  21  11       27.66       25.48     15.58 o 
  -5  21  11      360.51      418.82     40.96 o 
  -4  21  11      110.07       66.38     24.71 o 
  -3  21  11        2.30       22.17     14.64 o 
  -2  21  11      242.08      328.76     39.31 o 
  -1  21  11      956.27      820.53     34.98 o 
   0  21  11       87.64      127.20     13.49 o 
   1  21  11      964.74      811.65     28.51 o 
   2  21  11      249.54      369.49     24.83 o 
   3  21  11        1.91       26.77     14.32 o 
   4  21  11      110.01       94.17     23.62 o 
   5  21  11      362.02      426.02     29.33 o 
   6  21  11       29.17       27.04     15.16 o 
  -5  22  11      123.45      148.52     21.21 o 
  -4  22  11       68.19      106.47     19.76 o 
  -3  22  11      388.23      377.79     41.94 o 
  -2  22  11        6.77       11.61     13.28 o 
  -1  22  11      256.23      265.36     21.99 o 
   0  22  11       39.46       16.85      9.97 o 
   1  22  11      255.16      224.16     16.71 o 
   2  22  11        7.22        8.49     12.31 o 
   3  22  11      389.51      365.73     28.53 o 
   4  22  11       69.80      128.62     18.96 o 
   5  22  11      122.54      175.39     26.29 o 
  -4  23  11       23.15       46.63     17.41 o 
  -3  23  11       25.81       19.48     15.99 o 
  -2  23  11      385.73      438.31     28.40 o 
  -1  23  11      345.82      339.47     24.97 o 
   0  23  11       66.51      155.09     15.57 o 
   1  23  11      350.53      346.97     25.18 o 
   2  23  11      379.02      462.86     42.14 o 
   3  23  11       24.10       23.30     15.15 o 
   4  23  11       22.94       77.23     18.67 o 
  -2  24  11      159.72      201.10     21.24 o 
  -1  24  11      129.00      127.22     18.42 o 
   0  24  11      115.10      100.91     13.50 o 
   1  24  11      130.72      135.02     18.30 o 
   2  24  11      162.27      175.58     20.23 o 
   0   0  12       61.75       70.14      7.61 o 
   1   0  12        0.32        7.84      3.25 o 
   2   0  12      276.02      224.77      8.71 o 
   3   0  12      439.69      379.77     11.34 o 
   4   0  12     3848.94     4100.50    126.39 o 
   5   0  12     1400.96     1415.43     37.27 o 
   6   0  12     1115.30     1140.44     56.16 o 
   7   0  12      153.92      157.62     37.32 o 
   8   0  12     1426.28     1343.92    101.76 o 
   9   0  12       73.11      493.89     70.11 o 
  10   0  12      794.13      852.11     97.55 o 
  11   0  12        0.82      189.55     50.85 o 
  12   0  12      140.11      271.04     60.20 o 
  13   0  12        7.59       23.19     36.73 o 
 -13   1  12      389.55      368.88     73.74 o 
 -12   1  12      142.26      114.58     43.95 o 
 -11   1  12      193.83      246.80     57.32 o 
 -10   1  12      719.71      671.61     85.15 o 
  -9   1  12      107.92      192.42     46.94 o 
  -8   1  12     2828.81     2368.65    144.76 o 
  -7   1  12      297.97      436.63     60.79 o 
  -6   1  12      165.45      201.67     37.16 o 
  -5   1  12      665.40      653.19     23.52 o 
  -4   1  12     1727.56     1916.35     47.85 o 
  -3   1  12      323.80      390.73     12.13 o 
  -2   1  12     5833.49     5584.33     84.27 o 
  -1   1  12      894.86      908.06     18.13 o 
   0   1  12     1859.86     2245.51     35.17 o 
   1   1  12      907.26      902.68     17.70 o 
   2   1  12     5810.46     5514.97     88.27 o 
   3   1  12      333.90      414.05     11.07 o 
   4   1  12     1762.29     1922.21     46.93 o 
   5   1  12      683.93      683.91     21.63 o 
   6   1  12      160.41      219.30     22.80 o 
   7   1  12      305.24      414.54     59.18 o 
   8   1  12     2810.72     2618.31    155.76 o 
   9   1  12      118.46      164.22     43.52 o 
  10   1  12      717.90      604.66     81.12 o 
  11   1  12      201.29      202.05     55.53 o 
  12   1  12      153.53      165.62     51.88 o 
  13   1  12      388.00      396.16     76.30 o 
 -13   2  12      271.65      255.99     54.98 o 
 -12   2  12        3.98      110.53     30.83 o 
 -11   2  12      282.29      223.39     57.41 o 
 -10   2  12      294.05      207.80     52.19 o 
  -9   2  12       65.45      125.57     40.94 o 
  -8   2  12        2.17       55.61     31.09 o 
  -7   2  12      814.79      698.36     77.69 o 
  -6   2  12      835.99      887.00     46.27 o 
  -5   2  12      511.33      564.59     42.58 o 
  -4   2  12       25.29       51.92      5.27 o 
  -3   2  12     6160.11     6147.04     99.72 o 
  -2   2  12    10574.61     9645.43    134.37 o 
  -1   2  12     6984.97     6595.89     94.98 o 
   0   2  12     4594.98     4350.41     66.57 o 
   1   2  12     6910.40     6584.82     97.55 o 
   2   2  12    10587.67     9683.60    150.17 o 
   3   2  12     6173.68     6051.78     87.26 o 
   4   2  12       27.25       57.86      7.24 o 
   5   2  12      489.51      503.04     20.59 o 
   6   2  12      823.32      867.95     30.64 o 
   7   2  12      850.21      824.48     72.14 o 
   8   2  12        3.72      108.98     39.49 o 
   9   2  12       56.61      171.63     45.75 o 
  10   2  12      303.51      160.70     45.78 o 
  11   2  12      286.40      216.26     53.80 o 
  12   2  12        4.59      145.04     49.09 o 
  13   2  12      262.74      248.98     63.74 o 
 -13   3  12       23.63       45.72     47.66 o 
 -12   3  12       47.38      127.80     34.19 o 
 -11   3  12      746.18      808.04     66.86 o 
 -10   3  12       40.03      884.03    176.68 o 
  -9   3  12       12.53       58.07     32.80 o 
  -8   3  12      469.65      336.33     57.10 o 
  -7   3  12      649.36      588.86     72.05 o 
  -6   3  12       55.75      106.08     17.46 o 
  -5   3  12     2148.66     2288.79     63.99 o 
  -4   3  12      263.49      409.51     14.49 o 
  -3   3  12     4883.13     4969.44    128.99 o 
  -2   3  12     4387.10     4803.29     69.63 o 
  -1   3  12       79.91      618.16     18.35 o 
   0   3  12     3284.06     3040.85     46.34 o 
   1   3  12       81.23      617.67     28.23 o 
   2   3  12     4419.06     4781.15     72.27 o 
   3   3  12     4912.60     5123.58     80.34 o 
   4   3  12      272.68      404.48     15.66 o 
   5   3  12     2135.24     2211.66     52.56 o 
   6   3  12       56.08       75.38      8.56 o 
   7   3  12      660.16      564.30     68.26 o 
   8   3  12      464.84      373.07     60.54 o 
   9   3  12       17.23       95.13     37.62 o 
  10   3  12       43.46      961.20     89.09 o 
  11   3  12      739.07      692.90     91.20 o 
  12   3  12       48.21      170.41     54.59 o 
  13   3  12       24.05      115.41     47.59 o 
 -13   4  12      115.03      124.38     36.82 o 
 -12   4  12      771.99      860.12     72.75 o 
 -11   4  12      763.80      664.55     61.22 o 
 -10   4  12      341.84      316.10     42.38 o 
  -9   4  12      878.02      933.04     57.86 o 
  -8   4  12       57.28      116.17     26.76 o 
  -7   4  12     3922.08     3727.14    115.96 o 
  -6   4  12      747.11      786.87     33.35 o 
  -5   4  12     1286.98     1612.23     71.36 o 
  -4   4  12     2398.87     2015.41     35.88 o 
  -3   4  12     5663.32     5098.61     86.74 o 
  -2   4  12      221.51      194.04      7.91 o 
  -1   4  12     3853.04     3690.89     58.73 o 
   0   4  12     4671.85     4731.77     73.72 o 
   1   4  12     3782.45     3606.24     54.64 o 
   2   4  12      222.10      206.92      8.33 o 
   3   4  12     5657.02     5139.72     70.37 o 
   4   4  12     2377.84     2063.42     42.61 o 
   5   4  12     1306.64     1619.32     40.13 o 
   6   4  12      763.74      868.64     26.78 o 
   7   4  12     3889.18     3443.45    188.60 o 
   8   4  12       48.80      106.52     36.56 o 
   9   4  12      891.60      829.96     90.58 o 
  10   4  12      344.80      294.73     60.32 o 
  11   4  12      767.74      695.38     90.02 o 
  12   4  12      780.38      812.78    101.70 o 
  13   4  12      123.48       40.41     42.73 o 
 -13   5  12       31.06       61.95     54.44 o 
 -12   5  12      384.99      305.07     47.33 o 
 -11   5  12      124.28      203.72     36.57 o 
 -10   5  12      216.00      315.53     42.88 o 
  -9   5  12      162.51      278.24     38.42 o 
  -8   5  12      773.66      842.41     57.66 o 
  -7   5  12     2093.03     1905.69     61.49 o 
  -6   5  12     1071.01      960.54     37.89 o 
  -5   5  12      955.02      955.25     26.27 o 
  -4   5  12     2181.15     2218.16     38.90 o 
  -3   5  12      367.42      390.98     16.67 o 
  -2   5  12      829.38      848.39     22.64 o 
  -1   5  12      355.23      471.15     15.68 o 
   0   5  12       77.30      662.32     15.99 o 
   1   5  12      356.59      476.49     12.19 o 
   2   5  12      831.45      844.29     17.70 o 
   3   5  12      359.75      410.49     11.14 o 
   4   5  12     2166.12     2193.95     46.50 o 
   5   5  12      969.76     1011.06     39.55 o 
   6   5  12     1086.10      975.04     25.98 o 
   7   5  12     2090.93     1911.76     97.95 o 
   8   5  12      803.49      857.92     79.20 o 
   9   5  12      161.70      339.02     59.09 o 
  10   5  12      208.20      286.72     59.02 o 
  11   5  12      121.24      189.90     50.17 o 
  12   5  12      389.34      275.74     61.27 o 
  13   5  12       30.19       47.58     44.27 o 
 -13   6  12      141.11      139.72     39.47 o 
 -12   6  12      449.51      509.78     58.22 o 
 -11   6  12      799.80      543.13     57.26 o 
 -10   6  12      265.17      231.11     38.17 o 
  -9   6  12       65.35       48.70     23.19 o 
  -8   6  12       61.82       91.84     17.34 o 
  -7   6  12     1398.09     1527.22     60.24 o 
  -6   6  12      256.19      482.02     60.98 o 
  -5   6  12       34.68       64.17     11.15 o 
  -4   6  12       38.33       94.22      7.04 o 
  -3   6  12     2458.60     2418.14     46.34 o 
  -2   6  12      726.73     1083.89     27.27 o 
  -1   6  12     1105.91     1137.89     23.88 o 
   0   6  12    13370.67    12670.48    187.74 o 
   1   6  12     1132.32     1194.96     25.75 o 
   2   6  12      706.21     1029.31     20.31 o 
   3   6  12     2461.48     2444.65     38.47 o 
   4   6  12       41.52       70.50      5.29 o 
   5   6  12       32.91       78.07     13.66 o 
   6   6  12      255.86      498.36     20.26 o 
   7   6  12     1398.60     1548.94     95.35 o 
   8   6  12       47.39       42.10     29.29 o 
   9   6  12       66.07       81.11     35.83 o 
  10   6  12      262.68      217.15     54.94 o 
  11   6  12      800.33      701.95     91.83 o 
  12   6  12      448.86      487.82     81.05 o 
  13   6  12      132.57      135.39     51.01 o 
 -12   7  12      188.90      201.32     41.55 o 
 -11   7  12       77.10      137.98     34.16 o 
 -10   7  12      186.97      217.52     47.74 o 
  -9   7  12       94.56      178.61     33.37 o 
  -8   7  12     1501.62     1258.60     69.36 o 
  -7   7  12      247.54      263.14     26.47 o 
  -6   7  12      623.06      898.65     37.88 o 
  -5   7  12     2921.73     2587.05     48.35 o 
  -4   7  12     3412.71     3252.66     59.13 o 
  -3   7  12     3497.17     3308.79     60.77 o 
  -2   7  12      818.80     1067.84     35.90 o 
  -1   7  12      727.08      791.06     22.91 o 
   0   7  12       64.73      186.97      9.48 o 
   1   7  12      723.60      789.04     18.35 o 
   2   7  12      823.34     1053.52     28.02 o 
   3   7  12     3454.27     3322.54     55.48 o 
   4   7  12     3334.49     3134.07     53.47 o 
   5   7  12     2891.60     2532.47     63.45 o 
   6   7  12      634.53      939.37     30.26 o 
   7   7  12      241.77      305.66     39.85 o 
   8   7  12     1503.07     1327.57     97.62 o 
   9   7  12       92.28      198.78     47.86 o 
  10   7  12      183.08      269.18     58.00 o 
  11   7  12       78.13      171.82     51.48 o 
  12   7  12      195.31      142.11     51.88 o 
 -12   8  12      105.61      101.28     36.53 o 
 -11   8  12       61.17       31.53     27.68 o 
 -10   8  12       84.20      117.57     31.16 o 
  -9   8  12      381.00      348.67     44.44 o 
  -8   8  12      239.40      209.11     34.34 o 
  -7   8  12      807.71      765.28     83.70 o 
  -6   8  12     1893.10     1816.23     59.88 o 
  -5   8  12       18.57      371.38     16.48 o 
  -4   8  12       43.04       53.13      8.21 o 
  -3   8  12      268.52      451.48     14.71 o 
  -2   8  12     1413.38     1607.37     31.19 o 
  -1   8  12     2229.18     2103.09     36.82 o 
   0   8  12       19.21       19.17      5.07 o 
   1   8  12     2330.16     2192.60     38.68 o 
   2   8  12     1427.14     1599.35     28.04 o 
   3   8  12      267.72      460.60     12.75 o 
   4   8  12       41.49       49.57      6.79 o 
   5   8  12       16.96      364.56     20.51 o 
   6   8  12     1905.77     1838.74     49.40 o 
   7   8  12      826.67      940.72     82.73 o 
   8   8  12      245.08      281.89     52.63 o 
   9   8  12      378.37      400.67     63.83 o 
  10   8  12       86.62      123.04     42.67 o 
  11   8  12       60.80       50.16     38.44 o 
  12   8  12      107.63      146.71     50.98 o 
 -12   9  12      341.73      328.62     48.29 o 
 -11   9  12       60.10      158.85     37.11 o 
 -10   9  12       11.47      125.74     37.48 o 
  -9   9  12      620.79      537.18     54.14 o 
  -8   9  12      199.57      255.20     36.01 o 
  -7   9  12      643.90      572.44     49.83 o 
  -6   9  12      885.95      823.12     38.57 o 
  -5   9  12      883.12      955.44     27.51 o 
  -4   9  12      333.41      335.74     15.85 o 
  -3   9  12      854.73      811.80     20.53 o 
  -2   9  12     1649.60     1473.71     25.60 o 
  -1   9  12       87.32      371.24     12.66 o 
   0   9  12      649.64      802.47     19.72 o 
   1   9  12       85.58      387.89     13.70 o 
   2   9  12     1638.87     1443.45     26.63 o 
   3   9  12      832.71      771.88     23.10 o 
   4   9  12      354.70      421.29     17.00 o 
   5   9  12      868.27      911.72     39.97 o 
   6   9  12      892.83      864.49     37.32 o 
   7   9  12      632.00      599.05     46.33 o 
   8   9  12      200.02      278.96     51.67 o 
   9   9  12      624.93      667.32     80.14 o 
  10   9  12        9.64      124.21     41.28 o 
  11   9  12       57.13      113.16     45.71 o 
  12   9  12      326.48      169.79     51.07 o 
 -12  10  12      180.65      180.80     41.34 o 
 -11  10  12      105.87       87.35     32.84 o 
 -10  10  12       69.54       46.05     29.04 o 
  -9  10  12       11.27       48.04     57.86 o 
  -8  10  12     1945.60     1832.89     88.13 o 
  -7  10  12      160.54      169.48     66.21 o 
  -6  10  12     2284.49     1957.61     67.59 o 
  -5  10  12      233.65      309.66     20.85 o 
  -4  10  12     1661.57     1741.50     38.27 o 
  -3  10  12     1345.53     1275.29     28.56 o 
  -2  10  12      298.47      611.56     20.11 o 
  -1  10  12     1099.50     1123.95     23.68 o 
   0  10  12      383.40      363.37     13.30 o 
   1  10  12     1082.38     1087.39     30.54 o 
   2  10  12      294.93      613.14     17.50 o 
   3  10  12     1361.97     1312.91     33.18 o 
   4  10  12     1660.03     1690.27     52.28 o 
   5  10  12      228.98      304.40     14.58 o 
   6  10  12     2288.67     2072.70     55.50 o 
   7  10  12      157.96      160.01     26.90 o 
   8  10  12     1931.75     1659.97    116.64 o 
   9  10  12       11.07       32.81     32.87 o 
  10  10  12       67.94       -4.25     30.10 o 
  11  10  12      101.27       48.89     39.92 o 
  12  10  12      179.29      123.18     51.44 o 
 -12  11  12      181.42      155.35     40.85 o 
 -11  11  12      284.51      319.64     47.66 o 
 -10  11  12       72.84       50.92     54.97 o 
  -9  11  12      169.53      143.76     51.55 o 
  -8  11  12      313.17      281.90     40.32 o 
  -7  11  12      629.88      550.33     50.41 o 
  -6  11  12      104.52      213.09     31.48 o 
  -5  11  12     1207.39     1169.50     38.07 o 
  -4  11  12      518.22      514.59     20.76 o 
  -3  11  12      269.41      344.54     15.88 o 
  -2  11  12     2717.30     2682.19     47.97 o 
  -1  11  12      454.68      440.10     15.38 o 
   0  11  12       89.54      164.46     10.60 o 
   1  11  12      454.25      442.17     16.23 o 
   2  11  12     2723.72     2736.32     50.44 o 
   3  11  12      267.32      347.43     17.68 o 
   4  11  12      572.53      521.94     23.71 o 
   5  11  12     1201.95     1137.00     46.76 o 
   6  11  12      109.89      232.14     19.75 o 
   7  11  12      614.34      574.93     47.98 o 
   8  11  12      323.59      418.52     61.48 o 
   9  11  12      171.77      206.56     48.48 o 
  10  11  12       75.60       64.70     37.11 o 
  11  11  12      288.45      314.00     61.22 o 
  12  11  12      192.34      240.66     59.36 o 
 -11  12  12      686.65      643.22     66.39 o 
 -10  12  12       82.13      228.88     40.08 o 
  -9  12  12       88.22      134.17     32.85 o 
  -8  12  12      852.26      776.58     68.09 o 
  -7  12  12      345.03      369.60     46.68 o 
  -6  12  12      900.94      852.69     30.48 o 
  -5  12  12      817.65      689.88     29.59 o 
  -4  12  12      856.36     1014.25     36.01 o 
  -3  12  12      979.11     1015.70     29.70 o 
  -2  12  12      691.44      719.64     23.59 o 
  -1  12  12      396.34      556.42     16.20 o 
   0  12  12        1.95       29.31      6.39 o 
   1  12  12      411.76      539.68     17.13 o 
   2  12  12      708.01      760.16     24.51 o 
   3  12  12      972.62     1067.15     34.31 o 
   4  12  12      856.06     1042.75     33.36 o 
   5  12  12      826.25      688.49     26.75 o 
   6  12  12      896.96      851.87     49.50 o 
   7  12  12      354.65      427.24     36.17 o 
   9  12  12       83.84      132.67     41.14 o 
  10  12  12       77.42      225.05     51.65 o 
  11  12  12      688.79      562.47     83.43 o 
 -11  13  12      259.85      344.12     90.65 o 
 -10  13  12      469.86      510.45     83.80 o 
  -9  13  12      287.66      273.92     42.98 o 
  -8  13  12       79.80      147.82     34.34 o 
  -7  13  12      152.68      199.44     36.05 o 
  -6  13  12      456.95      371.73     29.07 o 
  -5  13  12      664.42      677.60     32.08 o 
  -4  13  12      490.74      556.06     28.19 o 
  -3  13  12     1278.72     1192.89     35.63 o 
  -2  13  12      179.87      186.52     11.39 o 
  -1  13  12      993.13      894.37     21.18 o 
   0  13  12      189.91      172.14     12.81 o 
   1  13  12      990.58      882.38     22.70 o 
   2  13  12      188.49      189.69     15.74 o 
   3  13  12     1269.34     1226.42     36.69 o 
   4  13  12      491.29      535.14     24.70 o 
   5  13  12      630.21      698.01     26.48 o 
   6  13  12      465.15      365.91     37.13 o 
   7  13  12      155.94      299.47     31.76 o 
 -11  14  12       24.86       71.86     42.14 o 
 -10  14  12      260.05      246.66     48.69 o 
  -9  14  12      423.69      365.33     48.61 o 
  -8  14  12      101.90      182.25     36.71 o 
  -7  14  12      259.17      304.43     43.38 o 
  -6  14  12      312.67      354.91     56.43 o 
  -5  14  12      261.04      239.24     20.16 o 
  -4  14  12      594.34      530.76     29.61 o 
  -3  14  12      810.95     1241.43     37.53 o 
  -2  14  12     2286.14     2144.56     48.50 o 
  -1  14  12     1493.62     1349.82     34.41 o 
   0  14  12      267.77      241.58     13.76 o 
   1  14  12     1489.08     1365.49     31.62 o 
   2  14  12     2274.87     2241.85     46.76 o 
   3  14  12      802.49     1289.20     36.17 o 
   4  14  12      589.78      563.69     31.50 o 
   5  14  12      271.00      261.19     18.31 o 
   6  14  12      322.32      440.07     29.98 o 
   7  14  12      252.47      323.16     34.08 o 
 -10  15  12      276.13      255.27     64.04 o 
  -9  15  12       53.46       41.30     29.04 o 
  -8  15  12      203.57      297.90     45.08 o 
  -7  15  12     1018.80     1072.46     91.69 o 
  -6  15  12        4.34      141.90     16.17 o 
  -5  15  12      335.08      363.77     24.98 o 
  -4  15  12      124.49       87.68     12.79 o 
  -3  15  12      207.86      212.00     15.65 o 
  -2  15  12      365.02      390.87     22.48 o 
  -1  15  12       13.77       70.85      9.26 o 
   0  15  12      133.58      141.71     11.44 o 
   1  15  12       13.28       64.21      9.46 o 
   2  15  12      357.45      416.10     17.86 o 
   3  15  12      194.51      199.03     17.87 o 
   4  15  12      141.18      113.93     14.86 o 
   5  15  12      324.97      342.75     22.08 o 
   6  15  12        4.20      148.18     20.31 o 
   7  15  12     1000.70      945.02     55.01 o 
 -10  16  12      146.95      148.95     39.76 o 
  -9  16  12      243.82      193.15     41.57 o 
  -8  16  12      697.99      645.25     61.85 o 
  -7  16  12       32.91       67.78     26.19 o 
  -6  16  12      122.28       86.12     14.82 o 
  -5  16  12      145.28      159.49     16.22 o 
  -4  16  12      225.73      291.76     20.04 o 
  -3  16  12      385.91      430.55     21.91 o 
  -2  16  12       98.19       70.79     12.37 o 
  -1  16  12      199.48      148.82     12.90 o 
   0  16  12       24.38       48.51      9.25 o 
   1  16  12      204.93      186.67     13.85 o 
   2  16  12       94.54       71.48      9.37 o 
   3  16  12      376.52      449.06     33.11 o 
   4  16  12      224.91      277.29     20.99 o 
   5  16  12      143.76      164.05     16.70 o 
   6  16  12      118.33      118.86     20.54 o 
   7  16  12       32.19       75.17     21.96 o 
  -9  17  12      253.72      277.50     47.13 o 
  -8  17  12       33.87      136.45     37.81 o 
  -7  17  12      157.06      121.71     22.16 o 
  -6  17  12       74.41      110.85     14.82 o 
  -5  17  12      346.85      287.05     35.80 o 
  -4  17  12      562.80      511.12     30.58 o 
  -3  17  12     1218.38     1149.62     38.28 o 
  -2  17  12      601.42      642.03     45.16 o 
  -1  17  12        7.45       26.24      8.79 o 
   0  17  12       15.48      165.77     13.50 o 
   1  17  12        8.81       43.12      9.34 o 
   2  17  12      599.37      632.24     22.29 o 
   3  17  12     1201.28     1194.62     41.15 o 
   4  17  12      557.83      466.52     41.23 o 
   5  17  12      354.97      305.68     22.25 o 
   6  17  12       80.63      158.47     17.48 o 
   7  17  12      155.18      143.13     26.93 o 
  -9  18  12      129.81      133.65     38.62 o 
  -8  18  12       22.26       78.65     32.48 o 
  -7  18  12      105.27      159.65     24.75 o 
  -6  18  12        9.85      136.95     16.35 o 
  -5  18  12        5.75       43.22     14.58 o 
  -4  18  12       70.17       58.05     27.67 o 
  -3  18  12      276.71      360.70     23.87 o 
  -2  18  12      544.30      465.04     26.58 o 
  -1  18  12      734.83      652.60     24.29 o 
   0  18  12      921.51      848.04     30.19 o 
   1  18  12      724.79      682.47     24.79 o 
   2  18  12      562.34      519.87     20.33 o 
   3  18  12      274.51      383.11     26.02 o 
   4  18  12       66.77       75.86     16.79 o 
   5  18  12        7.39       41.07     17.71 o 
   6  18  12       10.07      159.86     18.19 o 
   7  18  12       99.64      250.26     37.69 o 
   8  18  12       22.63       55.46     31.15 o 
  -8  19  12      628.61      747.44     72.20 o 
  -7  19  12      135.81      132.62     25.77 o 
  -6  19  12      282.55      199.13     21.49 o 
  -5  19  12       13.57       16.18     13.31 o 
  -4  19  12       74.98       83.37     16.97 o 
  -3  19  12      252.11      199.80     21.22 o 
  -2  19  12      220.84      212.50     19.19 o 
  -1  19  12      197.74      202.75     15.07 o 
   0  19  12       93.66      141.03     13.81 o 
   1  19  12      194.85      215.42     15.69 o 
   2  19  12      217.07      219.21     13.77 o 
   3  19  12      262.14      233.14     21.36 o 
   4  19  12       74.86      109.20     16.91 o 
   5  19  12       15.62       15.40     11.78 o 
   6  19  12      292.36      197.82     21.91 o 
   7  19  12      131.40      141.09     28.30 o 
   8  19  12      621.24      515.70     63.22 o 
  -7  20  12       29.25       91.53     23.88 o 
  -6  20  12      167.52      218.35     27.08 o 
  -5  20  12       25.56       34.31     14.92 o 
  -4  20  12        4.86        4.71     13.49 o 
  -3  20  12       43.84      104.33     17.66 o 
  -2  20  12      244.70      222.05     25.98 o 
  -1  20  12      184.32      199.89     14.95 o 
   0  20  12      127.12      105.15     12.98 o 
   1  20  12      171.88      168.00     18.02 o 
   2  20  12      249.40      276.51     21.46 o 
   3  20  12       42.25       89.20     16.62 o 
   4  20  12        5.15       42.27     14.60 o 
   5  20  12       25.41       54.75     14.92 o 
   6  20  12      164.78      233.56     33.96 o 
   7  20  12       26.84       51.05     24.70 o 
  -6  21  12       82.73       79.36     22.47 o 
  -5  21  12      431.89      420.54     31.12 o 
  -4  21  12      199.28      244.06     25.96 o 
  -3  21  12       67.94      119.73     23.13 o 
  -2  21  12       63.55      176.65     18.98 o 
  -1  21  12       24.02        8.22     11.80 o 
   0  21  12        5.96       37.64     12.68 o 
   1  21  12       25.46       20.77      9.82 o 
   2  21  12       60.67      176.42     18.43 o 
   3  21  12       65.07       85.86     17.36 o 
   4  21  12      190.66      194.52     22.22 o 
   5  21  12      423.53      387.96     28.37 o 
   6  21  12       83.71       94.39     31.08 o 
  -5  22  12      162.07      155.06     21.98 o 
  -4  22  12      133.77      115.89     19.72 o 
  -3  22  12       79.97       53.97     19.40 o 
  -2  22  12      468.27      331.60     25.20 o 
  -1  22  12      329.74      334.41     34.61 o 
   0  22  12       86.90      102.20     13.47 o 
   1  22  12      335.69      403.24     32.50 o 
   2  22  12      474.61      348.23     35.84 o 
   3  22  12       84.74       64.59     17.07 o 
   4  22  12      134.71      150.79     20.67 o 
   5  22  12      162.31      141.54     23.68 o 
  -3  23  12      129.67      109.81     20.38 o 
  -2  23  12      104.98      165.47     22.52 o 
  -1  23  12      185.40      199.23     20.67 o 
   0  23  12        9.90       32.13     11.30 o 
   1  23  12      189.92      235.26     21.69 o 
   2  23  12      105.35      202.33     21.03 o 
   3  23  12      129.67      158.54     31.17 o 
   0  24  12      203.60      129.08     17.69 o 
   1   0  13     7194.10     7269.21    143.79 o 
   2   0  13     1162.48     1340.08     61.25 o 
   3   0  13     3578.27     3704.34     93.68 o 
   4   0  13       29.45      641.29     21.30 o 
   5   0  13       58.24       37.07      8.03 o 
   6   0  13      807.22      715.83     38.38 o 
   7   0  13     7790.53     7404.82    345.57 o 
   8   0  13      104.83      342.40     55.60 o 
   9   0  13       30.92      -14.75     24.05 o 
  10   0  13       29.20       63.55     37.54 o 
  11   0  13      253.35      817.95    100.08 o 
  12   0  13      301.59      185.60     60.82 o 
  13   0  13        6.07      122.40     54.49 o 
 -13   1  13      112.17       71.03     48.82 o 
 -12   1  13      102.62      253.86     65.33 o 
 -11   1  13       72.59      244.76     59.86 o 
 -10   1  13     1071.65      958.34     90.07 o 
  -9   1  13      963.27     1089.47     94.13 o 
  -8   1  13     1472.88     1414.00    104.60 o 
  -7   1  13     2330.76     2039.89    128.04 o 
  -6   1  13      323.31      434.54     30.44 o 
  -5   1  13      275.86      286.40     14.44 o 
  -4   1  13     1329.24     1524.62     33.99 o 
  -3   1  13     2918.46     2960.99     55.78 o 
  -2   1  13      188.36      325.71     12.69 o 
  -1   1  13     7068.79     7142.37    107.39 o 
   0   1  13      528.20      598.34     13.22 o 
   1   1  13     7118.93     7141.21    105.51 o 
   2   1  13      180.04      304.92      9.76 o 
   3   1  13     2924.36     2922.30     47.57 o 
   4   1  13     1338.09     1485.87     45.00 o 
   5   1  13      270.77      297.63     22.29 o 
   6   1  13      323.24      459.69     28.69 o 
   7   1  13     2338.41     2073.53    130.20 o 
   8   1  13     1510.22     1520.89    110.06 o 
   9   1  13      973.15      995.72     89.61 o 
  10   1  13     1099.16      958.52    103.91 o 
  11   1  13       72.41      173.87     50.67 o 
  12   1  13       99.36      258.73     64.71 o 
  13   1  13      106.36      148.88     52.82 o 
 -13   2  13      154.97      103.39     35.22 o 
 -12   2  13      882.77      741.99     66.25 o 
 -11   2  13     1147.29      985.68    110.77 o 
 -10   2  13      499.76      490.66     75.18 o 
  -9   2  13      307.70      257.14     55.02 o 
  -8   2  13      585.82      624.15     78.54 o 
  -7   2  13      709.24      839.74     75.98 o 
  -6   2  13      262.08      275.37     26.41 o 
  -5   2  13      480.96      414.86     17.83 o 
  -4   2  13      249.71      322.64     10.50 o 
  -3   2  13      145.87      564.84     16.89 o 
  -2   2  13     3973.10     4156.49     60.73 o 
  -1   2  13      607.83      566.07     13.08 o 
   0   2  13      617.42      690.18     15.46 o 
   1   2  13      599.91      549.28     13.21 o 
   2   2  13     3937.09     4041.82     62.45 o 
   3   2  13      156.17      581.32     18.98 o 
   4   2  13      252.10      307.33     17.72 o 
   5   2  13      479.23      407.79     15.23 o 
   6   2  13      264.13      192.87     37.96 o 
   7   2  13      690.42      818.58     72.91 o 
   8   2  13      601.86      586.96     74.67 o 
   9   2  13      289.83      231.40     49.30 o 
  10   2  13      493.85      441.37     69.32 o 
  11   2  13     1135.21      892.55    103.97 o 
  12   2  13      880.63      675.30     95.31 o 
  13   2  13      154.18      113.32     50.20 o 
 -13   3  13        5.15       -1.96     59.95 o 
 -12   3  13       77.73       69.70     30.28 o 
 -11   3  13      106.49      939.05     68.23 o 
 -10   3  13       58.21      246.23     37.21 o 
  -9   3  13      126.40      160.70     44.55 o 
  -8   3  13     1994.86     1818.35    125.98 o 
  -7   3  13      423.41      651.89     62.33 o 
  -6   3  13        8.15       94.33     15.59 o 
  -5   3  13      670.41      541.95     19.46 o 
  -4   3  13      524.40      573.88     21.39 o 
  -3   3  13     1323.65     1768.53     35.53 o 
  -2   3  13      226.65      636.77     16.98 o 
  -1   3  13      368.75      520.96     21.03 o 
   0   3  13      202.40      167.01      7.74 o 
   1   3  13      359.52      518.93     12.86 o 
   2   3  13      230.30      606.60     14.94 o 
   3   3  13     1353.23     1812.78     35.23 o 
   4   3  13      557.44      602.51     19.57 o 
   5   3  13      645.42      517.23     22.50 o 
   6   3  13        9.29       61.72      9.91 o 
   7   3  13      417.53      574.74     70.88 o 
   8   3  13     1955.71     1623.82    112.59 o 
   9   3  13      124.21       96.30     38.90 o 
  10   3  13       61.23      183.73     48.33 o 
  11   3  13      109.54      870.83    103.17 o 
  12   3  13       77.40       95.86     46.65 o 
  13   3  13        5.85      -34.44     34.99 o 
 -13   4  13        7.59       -9.68     26.25 o 
 -12   4  13      700.17      871.76     74.14 o 
 -11   4  13      470.37      426.82     50.90 o 
 -10   4  13      326.80      319.29     77.01 o 
  -9   4  13      122.40      118.91     35.36 o 
  -8   4  13      279.07      260.74     35.00 o 
  -7   4  13       30.83      271.83     25.25 o 
  -6   4  13      283.93      273.50     21.25 o 
  -5   4  13       36.73       68.39      8.23 o 
  -4   4  13      413.52      503.05     18.81 o 
  -3   4  13      208.96      517.56     15.76 o 
  -2   4  13     4327.17     4439.10     65.51 o 
  -1   4  13      271.33      340.75     11.75 o 
   0   4  13      114.29      113.89      7.25 o 
   1   4  13      269.90      356.50     10.89 o 
   2   4  13     4306.10     4438.43     68.15 o 
   3   4  13      207.60      533.46     13.37 o 
   4   4  13      391.20      445.48     27.91 o 
   5   4  13       36.49       70.72     10.15 o 
   6   4  13      270.51      243.10     23.39 o 
   7   4  13       32.77      302.83     50.08 o 
   8   4  13      287.18      289.09     52.06 o 
   9   4  13      133.99      157.09     44.36 o 
  10   4  13      313.85      217.54     51.54 o 
  11   4  13      452.85      385.59     71.00 o 
  12   4  13      703.27     1076.45    100.88 o 
  13   4  13        6.65      -18.69     37.39 o 
 -13   5  13       25.31      -32.58     25.89 o 
 -12   5  13      461.13      384.27     51.30 o 
 -11   5  13      533.37      669.36     62.58 o 
 -10   5  13        1.50       37.35     23.16 o 
  -9   5  13      145.94      191.54     33.42 o 
  -8   5  13     1287.90      994.26     60.50 o 
  -7   5  13     2993.17     2782.01    134.89 o 
  -6   5  13      204.27      237.22     20.63 o 
  -5   5  13     1056.54      897.35     25.66 o 
  -4   5  13      973.64     1310.44     26.08 o 
  -3   5  13     2249.37     2302.42     44.71 o 
  -2   5  13     1145.27     1684.53     50.04 o 
  -1   5  13      161.80      208.71     10.00 o 
   0   5  13      221.44      196.27      9.34 o 
   1   5  13      154.07      189.63      8.47 o 
   2   5  13     1161.44     1661.69     35.03 o 
   3   5  13     2269.63     2348.35     35.05 o 
   4   5  13      960.51     1295.93     32.36 o 
   5   5  13     1022.10      866.75     26.03 o 
   6   5  13      202.03      245.70     18.40 o 
   7   5  13     2984.36     2963.61    159.23 o 
   8   5  13     1289.09     1027.81     85.82 o 
   9   5  13      144.37      200.51     47.16 o 
  10   5  13        2.69       20.27     29.79 o 
  11   5  13      535.49      650.59     87.48 o 
  12   5  13      458.24      503.38     80.72 o 
  13   5  13       25.48       22.12     41.15 o 
 -12   6  13       64.47      127.37     36.56 o 
 -11   6  13      199.05      216.78     39.54 o 
 -10   6  13       67.14      121.26     31.90 o 
  -9   6  13       92.71      159.13     31.58 o 
  -8   6  13        3.99      225.54     38.76 o 
  -7   6  13       68.45      389.37     64.12 o 
  -6   6  13      270.46      385.68     26.79 o 
  -5   6  13      448.72      456.20     20.53 o 
  -4   6  13     2280.72     2328.01     45.23 o 
  -3   6  13     2238.28     2080.09     49.10 o 
  -2   6  13      987.55     1423.34     24.26 o 
  -1   6  13      135.63      176.78      9.26 o 
   0   6  13      527.70      710.38     17.48 o 
   1   6  13      121.42      148.38      8.40 o 
   2   6  13     1002.05     1437.05     26.86 o 
   3   6  13     2257.72     2061.18     33.89 o 
   4   6  13     2292.68     2294.91     40.08 o 
   5   6  13      446.85      481.85     18.87 o 
   6   6  13      261.40      429.05     23.66 o 
   7   6  13       62.74      341.33     54.75 o 
   8   6  13        2.95      202.50     46.53 o 
   9   6  13       94.73      102.42     38.59 o 
  10   6  13       71.27       82.61     38.97 o 
  11   6  13      180.10      280.43     59.66 o 
  12   6  13       64.76      111.40     47.40 o 
 -12   7  13      163.76      175.44     40.88 o 
 -11   7  13      153.59      108.82     32.37 o 
 -10   7  13      171.66      153.83     56.36 o 
  -9   7  13       59.14       65.33     25.73 o 
  -8   7  13      667.81      683.87     57.22 o 
  -7   7  13     1868.50     1680.34     80.96 o 
  -6   7  13      450.15      528.04     30.69 o 
  -5   7  13     1038.52     1090.04     33.36 o 
  -4   7  13     1617.65     1523.08     33.68 o 
  -3   7  13     1193.01     1290.48     29.53 o 
  -2   7  13      328.90      626.20     13.83 o 
  -1   7  13      664.56      944.63     34.79 o 
   0   7  13      227.17      176.13      9.46 o 
   1   7  13      658.39      934.32     24.87 o 
   2   7  13      323.26      600.05     14.39 o 
   3   7  13     1169.22     1287.08     29.66 o 
   4   7  13     1649.77     1583.93     32.79 o 
   5   7  13     1084.18     1126.10     42.51 o 
   6   7  13      454.81      534.91     46.08 o 
   7   7  13     1846.15     1665.38    110.81 o 
   8   7  13      688.97      713.32     80.49 o 
   9   7  13       58.04       26.94     31.66 o 
  10   7  13      173.21      124.49     42.26 o 
  11   7  13      152.40      139.65     48.56 o 
  12   7  13      169.72      173.44     53.41 o 
 -12   8  13      209.37      100.50     34.96 o 
 -11   8  13       54.00       52.53     30.56 o 
 -10   8  13      162.10      196.41     37.32 o 
  -9   8  13      129.03      211.32     36.34 o 
  -8   8  13      221.68      199.10     33.62 o 
  -7   8  13     1576.74     1735.73     82.83 o 
  -6   8  13      742.86      655.05     38.18 o 
  -5   8  13       10.23       83.08      9.38 o 
  -4   8  13     2075.98     2004.46     41.27 o 
  -3   8  13     1088.79     1205.65     26.11 o 
  -2   8  13      482.08      679.01     23.52 o 
  -1   8  13       94.87      109.74      7.57 o 
   0   8  13      435.66      577.44     16.31 o 
   1   8  13       91.34       93.65      7.57 o 
   2   8  13      452.69      612.07     30.84 o 
   3   8  13     1095.33     1170.89     22.17 o 
   4   8  13     2092.07     1948.60     44.33 o 
   5   8  13       11.03       85.05     10.13 o 
   6   8  13      763.36      662.48     32.08 o 
   7   8  13     1600.48     1771.85    116.70 o 
   8   8  13      212.62      209.56     46.84 o 
   9   8  13      132.07       79.36     35.59 o 
  10   8  13      162.62      173.53     49.04 o 
  11   8  13       54.95       34.49     33.70 o 
  12   8  13      218.92      191.82     56.64 o 
 -12   9  13      124.48      188.33     41.41 o 
 -11   9  13        3.83      179.02     37.62 o 
 -10   9  13       44.59       60.82     32.77 o 
  -9   9  13       42.83       47.22     33.20 o 
  -8   9  13      423.85      547.44     52.13 o 
  -7   9  13      742.38     1009.55     60.34 o 
  -6   9  13      633.55      779.06     47.02 o 
  -5   9  13      340.27      359.05     17.42 o 
  -4   9  13      446.05      489.79     18.61 o 
  -3   9  13       86.81      115.23      8.91 o 
  -2   9  13      522.74      540.41     13.80 o 
  -1   9  13      734.83      912.25     20.46 o 
   0   9  13     1371.09     1375.02     28.61 o 
   1   9  13      726.82      903.33     20.03 o 
   2   9  13      523.88      549.54     15.60 o 
   3   9  13       81.03       91.45      5.74 o 
   4   9  13      474.55      505.71     20.77 o 
   5   9  13      355.07      344.95     20.15 o 
   6   9  13      645.54      751.75     33.96 o 
   7   9  13      717.08      834.79     76.36 o 
   8   9  13      425.33      407.18     63.01 o 
   9   9  13       41.37       68.20     35.40 o 
  10   9  13       46.45        7.47     27.10 o 
  11   9  13        3.95      195.64     54.13 o 
  12   9  13      124.66      304.82     65.80 o 
 -12  10  13      109.78      100.52     35.52 o 
 -11  10  13      654.03      570.40     79.39 o 
 -10  10  13      119.94       94.87     78.53 o 
  -9  10  13       29.02       21.67     24.02 o 
  -8  10  13      497.88      542.79     52.61 o 
  -7  10  13      427.40      422.10     46.01 o 
  -6  10  13      375.02      580.80     74.61 o 
  -5  10  13     1167.69     1124.74     36.38 o 
  -4  10  13     1002.51      975.88     28.00 o 
  -3  10  13     1055.98      959.42     25.17 o 
  -2  10  13     1321.56     1444.08     28.37 o 
  -1  10  13      535.96      622.69     16.93 o 
   0  10  13     1348.38     1365.12     27.54 o 
   1  10  13      543.63      670.76     18.46 o 
   2  10  13     1322.64     1456.53     30.93 o 
   3  10  13     1046.70     1037.62     23.84 o 
   4  10  13      970.30      960.52     30.29 o 
   5  10  13     1160.15     1078.15     29.26 o 
   6  10  13      379.67      519.94     29.51 o 
   7  10  13      424.76      468.12     64.19 o 
   8  10  13      483.46      452.36     65.47 o 
   9  10  13       30.47       45.75     31.28 o 
  10  10  13      124.48       89.21     40.64 o 
  11  10  13      649.96      570.29     83.47 o 
  12  10  13      105.09      114.88     49.42 o 
 -11  11  13       49.99       16.19     50.42 o 
 -10  11  13      172.20      107.91     33.37 o 
  -9  11  13       15.32       42.04     28.02 o 
  -8  11  13      106.89      118.84     29.77 o 
  -7  11  13       59.31       87.91     47.23 o 
  -6  11  13      431.07      455.67     32.74 o 
  -5  11  13      778.84      816.79     31.79 o 
  -4  11  13      476.05      511.72     21.78 o 
  -3  11  13     2320.48     2150.26     48.58 o 
  -2  11  13      200.86      328.63     17.21 o 
  -1  11  13      729.48      620.41     17.79 o 
   0  11  13      590.39      615.64     16.62 o 
   1  11  13      716.34      636.85     18.89 o 
   2  11  13      197.42      311.25     19.17 o 
   3  11  13     2355.18     2147.99     56.30 o 
   4  11  13      489.92      506.88     22.10 o 
   5  11  13      814.20      874.78     27.83 o 
   6  11  13      441.40      444.65     71.03 o 
   7  11  13       64.88       79.80     21.76 o 
   8  11  13      100.68      101.64     35.72 o 
   9  11  13       13.89       70.95     32.06 o 
  10  11  13      168.28      179.25     48.68 o 
  11  11  13       51.60       58.69     39.79 o 
 -11  12  13      390.59      446.27     61.59 o 
 -10  12  13      451.27      371.46     51.89 o 
  -9  12  13       96.87      120.45     33.11 o 
  -8  12  13      549.65      572.97     55.83 o 
  -7  12  13     1720.49     1473.21     79.58 o 
  -6  12  13      101.39      139.15     13.54 o 
  -5  12  13      284.83      217.97     18.66 o 
  -4  12  13       36.15       66.24     13.63 o 
  -3  12  13      142.91      172.33     14.68 o 
  -2  12  13      131.83      163.71      9.95 o 
  -1  12  13     1097.01     1031.04     24.79 o 
   0  12  13      946.74     1117.36     24.13 o 
   1  12  13     1114.43     1055.78     24.91 o 
   2  12  13      132.39      160.02     10.79 o 
   3  12  13      136.38      160.79     13.10 o 
   4  12  13       39.63       66.08     13.53 o 
   5  12  13      281.98      224.61     19.12 o 
   6  12  13      100.98      155.70     23.11 o 
   7  12  13     1706.14     1574.72     99.64 o 
   9  12  13       99.76      213.19     49.71 o 
  10  12  13      456.22      369.91     67.67 o 
  11  12  13      391.72      363.45     69.07 o 
 -11  13  13      393.17      296.08     48.42 o 
 -10  13  13       79.90      196.50     39.81 o 
  -9  13  13      393.12      369.95     60.49 o 
  -8  13  13      242.52      283.19     41.63 o 
  -7  13  13      518.08      355.61     44.57 o 
  -6  13  13     1330.58     1180.60     39.21 o 
  -5  13  13      777.98      643.64     32.78 o 
  -4  13  13      375.95      394.37     24.71 o 
  -3  13  13      310.20      415.17     30.80 o 
  -2  13  13      771.68      728.91     21.49 o 
  -1  13  13       27.73       36.97      6.79 o 
   0  13  13      103.14      150.68     10.54 o 
   1  13  13       27.62       23.61      7.44 o 
   2  13  13      754.70      667.22     20.29 o 
   3  13  13      308.49      447.27     22.01 o 
   4  13  13      390.48      372.32     40.48 o 
   5  13  13      743.45      625.72     25.54 o 
   6  13  13     1322.57     1215.33     57.33 o 
   7  13  13      530.63      411.33     69.09 o 
 -10  14  13      203.08      127.90     36.80 o 
  -9  14  13       59.51       70.24     62.52 o 
  -8  14  13       38.80      123.15     33.11 o 
  -7  14  13       84.08      234.78     37.80 o 
  -6  14  13       16.66      112.04     15.40 o 
  -5  14  13      307.52      238.79     20.57 o 
  -4  14  13      263.19      260.17     21.46 o 
  -3  14  13      612.19      656.45     27.25 o 
  -2  14  13      251.04      240.20     20.04 o 
  -1  14  13      632.94      564.97     21.26 o 
   0  14  13      237.83      299.35     15.29 o 
   1  14  13      615.07      588.15     20.15 o 
   2  14  13      265.84      304.96     15.18 o 
   3  14  13      623.16      664.57     28.17 o 
   4  14  13      252.76      269.65     19.71 o 
   5  14  13      299.04      240.58     17.68 o 
   6  14  13       14.32       97.82     21.52 o 
   7  14  13       83.98      177.40     26.97 o 
 -10  15  13      291.16      229.33     44.44 o 
  -9  15  13       51.60      104.61     32.56 o 
  -8  15  13       74.10       92.91     31.79 o 
  -7  15  13      109.17      225.82     38.07 o 
  -6  15  13       19.11       82.66     13.91 o 
  -5  15  13      476.38      452.10     28.89 o 
  -4  15  13      577.01      739.16     33.86 o 
  -3  15  13     1402.94     1382.98     47.56 o 
  -2  15  13       56.93       75.40     11.13 o 
  -1  15  13     1417.60     1266.65     33.18 o 
   0  15  13     1003.67      890.49     25.14 o 
   1  15  13     1433.45     1319.73     33.37 o 
   2  15  13       56.74       91.62      9.90 o 
   3  15  13     1391.02     1420.20     44.65 o 
   4  15  13      608.82      709.79     30.27 o 
   5  15  13      468.05      428.66     24.82 o 
   6  15  13       21.83       82.99     21.56 o 
   7  15  13      114.09      234.54     30.83 o 
  -9  16  13        3.76        1.60     27.49 o 
  -8  16  13      721.96      794.86     92.04 o 
  -7  16  13      166.33      125.62     28.44 o 
  -6  16  13      480.12      469.90     45.46 o 
  -5  16  13      303.26      301.22     28.77 o 
  -4  16  13      407.85      428.04     32.17 o 
  -3  16  13     2291.70     2056.98     48.92 o 
  -2  16  13      122.59      182.54     16.99 o 
  -1  16  13      853.14      832.51     33.28 o 
   0  16  13      290.67      424.43     19.78 o 
   1  16  13      856.04      894.71     41.67 o 
   2  16  13      121.27      153.08     12.30 o 
   3  16  13     2292.92     2105.57     59.51 o 
   4  16  13      419.18      401.16     25.33 o 
   5  16  13      304.30      290.50     21.28 o 
   6  16  13      468.41      412.35     41.98 o 
   7  16  13      166.11       87.01     23.11 o 
  -9  17  13       92.95      234.29     44.14 o 
  -8  17  13       74.39       96.73     32.93 o 
  -7  17  13       39.17       61.20     19.89 o 
  -6  17  13      347.07      624.43     28.86 o 
  -5  17  13      408.21      388.07     36.62 o 
  -4  17  13       70.28       68.18     12.99 o 
  -3  17  13      795.20      811.84     31.65 o 
  -2  17  13      585.09      491.46     26.44 o 
  -1  17  13      602.16      564.43     22.73 o 
   0  17  13      115.53       99.02     11.90 o 
   1  17  13      605.79      576.03     23.79 o 
   2  17  13      577.55      497.46     28.07 o 
   3  17  13      763.21      758.16     33.32 o 
   4  17  13       67.86       92.21     15.35 o 
   5  17  13      398.38      400.77     26.65 o 
   6  17  13      340.48      553.21     47.13 o 
   7  17  13       39.55      102.71     24.06 o 
  -8  18  13       47.95      226.50     44.18 o 
  -7  18  13      181.21      327.43     28.97 o 
  -6  18  13       84.12      203.46     22.28 o 
  -5  18  13      185.65      188.01     18.44 o 
  -4  18  13       39.05       71.89     17.47 o 
  -3  18  13      480.14      425.84     25.91 o 
  -2  18  13      216.34      238.92     21.37 o 
  -1  18  13      945.56      898.50     37.24 o 
   0  18  13       69.35       45.86     11.08 o 
   1  18  13      977.16      975.77     29.55 o 
   2  18  13      222.75      233.04     14.91 o 
   3  18  13      475.83      430.76     27.90 o 
   4  18  13       39.82       81.91     22.07 o 
   5  18  13      191.55      206.13     19.58 o 
   6  18  13       84.45      131.52     27.64 o 
   7  18  13      187.05      308.47     76.69 o 
   8  18  13       50.09      183.16     40.45 o 
  -8  19  13      140.71      228.86     44.34 o 
  -7  19  13      241.68      287.82     29.51 o 
  -6  19  13      165.58      185.18     20.91 o 
  -5  19  13      289.80      236.75     23.54 o 
  -4  19  13      276.99      283.58     25.30 o 
  -3  19  13       47.93      116.76     18.31 o 
  -2  19  13      801.86      711.56     32.60 o 
  -1  19  13      166.31      171.46     14.31 o 
   0  19  13        3.64       46.09     10.58 o 
   1  19  13      164.62      160.87     21.74 o 
   2  19  13      805.10      745.80     24.59 o 
   3  19  13       48.88      142.89     18.22 o 
   4  19  13      273.88      385.08     26.90 o 
   5  19  13      287.08      246.00     24.40 o 
   6  19  13      166.95      240.80     33.62 o 
   7  19  13      241.62      236.16     61.71 o 
   8  19  13      138.81      234.21     44.36 o 
  -7  20  13      162.59      299.08     34.63 o 
  -6  20  13        3.29       39.75     15.21 o 
  -5  20  13      158.42      189.44     34.59 o 
  -4  20  13      167.27      144.59     20.80 o 
  -3  20  13      232.77      184.40     19.22 o 
  -2  20  13       19.21       90.65     15.42 o 
  -1  20  13      118.58      102.31     12.31 o 
   0  20  13      110.32      121.83     13.53 o 
   1  20  13      117.24      112.43     12.89 o 
   2  20  13       19.97      109.13     18.41 o 
   3  20  13      226.51      197.61     21.20 o 
   4  20  13      167.56      114.61     23.09 o 
   5  20  13      154.75      193.98     22.67 o 
   6  20  13        2.58       35.59     23.49 o 
   7  20  13      163.90      319.01     41.19 o 
  -6  21  13       44.91       19.51     16.26 o 
  -5  21  13      174.06      188.43     29.54 o 
  -4  21  13       99.31      106.18     19.56 o 
  -3  21  13       60.63       49.21     16.39 o 
  -2  21  13      479.66      392.45     29.36 o 
  -1  21  13      833.81      702.72     33.30 o 
   0  21  13      758.59      648.65     26.44 o 
   1  21  13      825.70      669.95     26.34 o 
   2  21  13      470.39      387.13     27.86 o 
   3  21  13       64.39       81.07     17.18 o 
   4  21  13      102.80      106.09     18.27 o 
   5  21  13      179.01      228.65     39.37 o 
   6  21  13       45.88       64.37     24.58 o 
  -5  22  13       30.01       18.27     16.00 o 
  -4  22  13       14.10       14.39     15.37 o 
  -3  22  13       62.83       40.24     16.09 o 
  -2  22  13       34.24       42.49     14.41 o 
  -1  22  13       39.21       33.45     13.80 o 
   0  22  13        4.00       24.16     10.35 o 
   1  22  13       44.99       63.19     12.56 o 
   2  22  13       32.73       28.65     13.45 o 
   3  22  13       62.94       50.85     17.48 o 
   4  22  13       13.93       -0.10     14.00 o 
   5  22  13       29.35       35.65     17.06 o 
  -3  23  13      108.47      273.23     26.50 o 
  -2  23  13       20.29       86.44     16.81 o 
  -1  23  13       81.42       69.10     15.75 o 
   0  23  13       91.70       70.77     12.56 o 
   1  23  13       81.40       94.28     20.31 o 
   2  23  13       19.55       94.94     16.92 o 
   3  23  13      103.81      298.16     54.37 o 
   0   0  14     2028.11     1814.54     45.34 o 
   1   0  14      622.27      814.53     16.15 o 
   2   0  14     3161.41     2999.37     96.66 o 
   3   0  14     2555.93     2313.25     52.79 o 
   4   0  14        0.26      291.64     18.75 o 
   5   0  14      186.15      342.74     24.13 o 
   6   0  14      364.44      290.92     53.88 o 
   7   0  14     1030.19      993.13     82.41 o 
   8   0  14     1868.72     1761.53    120.53 o 
   9   0  14      319.99      293.22     57.79 o 
  10   0  14      564.96      721.89     91.45 o 
  11   0  14      313.54      307.31     64.37 o 
  12   0  14      818.37      590.50     91.81 o 
  13   0  14       18.71       -3.18     33.29 o 
 -13   1  14      298.56      381.03     78.67 o 
 -12   1  14       61.85      290.97     68.08 o 
 -11   1  14      393.11      544.94     82.77 o 
 -10   1  14       94.59      204.40     52.43 o 
  -9   1  14      354.13      286.19     58.46 o 
  -8   1  14      211.46      378.25     61.37 o 
  -7   1  14     1800.97     1765.03    116.84 o 
  -6   1  14      979.97     1284.90     70.42 o 
  -5   1  14      612.64      602.88     22.11 o 
  -4   1  14      519.31      532.39     16.81 o 
  -3   1  14     1776.36     1571.37     36.25 o 
  -2   1  14     3004.29     3242.38     49.10 o 
  -1   1  14     2923.77     3054.35     52.35 o 
   0   1  14      913.34     1008.29     19.18 o 
   1   1  14     2885.11     3002.96     48.08 o 
   2   1  14     2934.33     3106.07     56.39 o 
   3   1  14     1757.29     1555.47     28.23 o 
   4   1  14      504.63      522.52     23.43 o 
   5   1  14      611.45      604.71     24.45 o 
   6   1  14      991.02     1205.28    102.94 o 
   7   1  14     1771.30     1535.96    106.76 o 
   8   1  14      209.55      387.72     62.89 o 
   9   1  14      359.98      200.37     51.13 o 
  10   1  14       95.42      109.42     45.40 o 
  11   1  14      388.28      624.04     85.19 o 
  12   1  14       61.18      149.72     53.64 o 
  13   1  14      286.05      677.30     99.90 o 
 -13   2  14       96.74       84.25     32.28 o 
 -12   2  14      290.56      265.24     43.78 o 
 -11   2  14     1086.93      854.55    104.81 o 
 -10   2  14      102.20      166.14     49.86 o 
  -9   2  14      250.62      146.52     43.47 o 
  -8   2  14      202.86      235.17     51.13 o 
  -7   2  14     1397.85     1459.57    104.70 o 
  -6   2  14      305.73      466.67     33.20 o 
  -5   2  14      967.20      973.41     48.08 o 
  -4   2  14      488.72      565.05     14.74 o 
  -3   2  14      878.32      899.56     23.31 o 
  -2   2  14     2292.78     2410.18     58.99 o 
  -1   2  14      225.31      405.90     16.85 o 
   0   2  14     3207.86     2863.72     44.27 o 
   1   2  14      208.78      367.28     10.85 o 
   2   2  14     2310.50     2481.61     63.15 o 
   3   2  14      922.58      933.70     33.02 o 
   4   2  14      502.54      582.31     29.16 o 
   5   2  14      980.76     1001.44     44.31 o 
   6   2  14      308.54      489.76     60.17 o 
   7   2  14     1400.01     1449.49    102.39 o 
   8   2  14      205.82      156.64     45.28 o 
   9   2  14      269.45      147.64     43.61 o 
  10   2  14      105.28      114.94     42.27 o 
  11   2  14     1093.90      790.55     98.19 o 
  12   2  14      297.93      311.52     69.69 o 
  13   2  14       97.58       35.39     44.93 o 
 -13   3  14      217.31      243.61     81.22 o 
 -12   3  14      602.18      502.14     56.99 o 
 -11   3  14      621.99      554.30     56.66 o 
 -10   3  14      660.21      663.97     58.88 o 
  -9   3  14      413.06      420.53     44.92 o 
  -8   3  14      924.23      882.12     95.92 o 
  -7   3  14      362.28      388.72     60.71 o 
  -6   3  14       49.46       93.77     18.05 o 
  -5   3  14     2832.79     2687.06     55.93 o 
  -4   3  14      207.52      230.04     12.10 o 
  -3   3  14      142.07      346.19     14.45 o 
  -2   3  14     5009.04     5233.98     76.17 o 
  -1   3  14     1488.71     1315.25     23.96 o 
   0   3  14      630.92      716.39     16.37 o 
   1   3  14     1437.37     1275.89     24.29 o 
   2   3  14     4967.02     5173.02     78.86 o 
   3   3  14      148.85      328.03     11.52 o 
   4   3  14      210.39      235.23     12.44 o 
   5   3  14     2781.79     2641.77     93.58 o 
   6   3  14       45.85       76.32     19.46 o 
   7   3  14      392.13      556.27     69.69 o 
   8   3  14      937.95     1089.60     89.98 o 
   9   3  14      413.57      314.42     59.38 o 
  10   3  14      674.07      636.57     84.68 o 
  11   3  14      611.10      525.44     79.51 o 
  12   3  14      602.06      511.93     83.47 o 
  13   3  14      213.80      318.67     71.14 o 
 -13   4  14        0.88       -8.04     25.74 o 
 -12   4  14      415.61      421.01     57.13 o 
 -11   4  14      234.01      205.48     39.04 o 
 -10   4  14      867.86      710.78     61.90 o 
  -9   4  14     1945.51     1884.18     90.43 o 
  -8   4  14       95.20      138.72     29.51 o 
  -7   4  14      948.00      941.35     56.25 o 
  -6   4  14      196.94      290.52     22.68 o 
  -5   4  14      618.45      849.63     24.88 o 
  -4   4  14      771.15      810.26     21.30 o 
  -3   4  14     1579.99     1511.59     31.99 o 
  -2   4  14      176.33      581.41     25.53 o 
  -1   4  14      471.25      614.83     27.89 o 
   0   4  14     1067.26      999.55     21.21 o 
   1   4  14      462.97      624.41     22.48 o 
   2   4  14      157.67      566.10     29.92 o 
   3   4  14     1614.75     1515.52     24.26 o 
   4   4  14      763.55      815.79     37.88 o 
   5   4  14      633.83      871.51     31.51 o 
   6   4  14      190.99      297.37     26.13 o 
   7   4  14      937.50      798.12     75.95 o 
   8   4  14       97.65      154.22     43.36 o 
   9   4  14     1915.03     1761.39    126.85 o 
  10   4  14      864.97      612.59     83.32 o 
  11   4  14      235.93      170.60     50.83 o 
  12   4  14      411.76      355.16     71.63 o 
  13   4  14        1.07       55.69     41.88 o 
 -12   5  14      309.20      240.26     43.96 o 
 -11   5  14      257.04      218.38     42.43 o 
 -10   5  14      272.85      284.85     42.01 o 
  -9   5  14      278.20      355.83     67.58 o 
  -8   5  14       54.44       54.92     22.03 o 
  -7   5  14     1860.41     1439.16     57.86 o 
  -6   5  14     2435.34     2391.92     71.42 o 
  -5   5  14     1684.19     1713.89     40.11 o 
  -4   5  14     1011.45      971.04     23.73 o 
  -3   5  14      535.10      541.95     20.83 o 
  -2   5  14      475.69      465.33     12.57 o 
  -1   5  14      591.46      660.89     16.73 o 
   0   5  14       40.74       54.73      6.05 o 
   1   5  14      593.07      644.83     16.77 o 
   2   5  14      479.24      469.79     12.93 o 
   3   5  14      554.03      606.13     18.48 o 
   4   5  14     1026.42      940.24     19.19 o 
   5   5  14     1687.29     1656.08     52.16 o 
   6   5  14     2514.10     2476.90     89.32 o 
   7   5  14     1833.84     1440.85    102.17 o 
   8   5  14       52.88        5.87     22.92 o 
   9   5  14      280.82      400.46     63.83 o 
  10   5  14      275.46      211.00     51.59 o 
  11   5  14      249.99      276.25     59.08 o 
  12   5  14      308.35      258.94     60.95 o 
 -12   6  14      102.20       96.24     34.16 o 
 -11   6  14      275.28      151.10     34.78 o 
 -10   6  14      962.72      950.57    108.56 o 
  -9   6  14      408.79      391.32     45.33 o 
  -8   6  14      282.82      260.83     36.23 o 
  -7   6  14      215.78      270.49     26.45 o 
  -6   6  14      822.09      864.24     37.18 o 
  -5   6  14      829.23     1179.32     30.08 o 
  -4   6  14       21.61      201.84     12.57 o 
  -3   6  14      213.89      283.90     24.25 o 
  -2   6  14      823.18     1089.82     21.78 o 
  -1   6  14      366.94      455.92     14.13 o 
   0   6  14      477.87      403.49     13.17 o 
   1   6  14      377.90      473.22     13.67 o 
   2   6  14      766.30     1008.00     21.54 o 
   3   6  14      209.84      285.95     11.75 o 
   4   6  14       19.89      187.59      8.87 o 
   5   6  14      828.58     1159.12     68.97 o 
   6   6  14      839.08      895.74     44.19 o 
   7   6  14      226.42      244.46     47.00 o 
   8   6  14      279.22      220.99     47.32 o 
   9   6  14      406.11      298.77     57.25 o 
  10   6  14      968.30      931.62     89.75 o 
  11   6  14      281.94      223.45     55.22 o 
  12   6  14       97.35       86.37     47.53 o 
 -12   7  14       88.88       68.85    103.01 o 
 -11   7  14      305.90      266.01     49.51 o 
 -10   7  14       30.63       51.00     27.56 o 
  -9   7  14      117.80      220.83     89.38 o 
  -8   7  14      404.47      334.26     76.91 o 
  -7   7  14     1307.33     1182.05     79.16 o 
  -6   7  14       28.46      165.34     28.13 o 
  -5   7  14      205.02      368.19     16.06 o 
  -4   7  14      304.41      415.40     16.22 o 
  -3   7  14      167.31      130.07     10.35 o 
  -2   7  14     3491.15     3309.14     49.44 o 
  -1   7  14      569.68      574.23     14.99 o 
   0   7  14      260.32      406.60     13.63 o 
   1   7  14      577.96      582.36     15.83 o 
   2   7  14     3538.06     3316.92     54.94 o 
   3   7  14      171.33      161.09      7.31 o 
   4   7  14      295.68      390.70     14.41 o 
   5   7  14      191.10      375.40     23.29 o 
   6   7  14       26.60      174.14     25.18 o 
   7   7  14     1317.06     1128.22     91.91 o 
   8   7  14      388.39      215.29     48.67 o 
   9   7  14      114.67      145.06     44.91 o 
  10   7  14       27.80       35.53     29.42 o 
  11   7  14      306.36      268.39     60.48 o 
  12   7  14       89.19       44.39     44.25 o 
 -12   8  14      219.77      159.01     38.15 o 
 -11   8  14      440.01      362.04     49.38 o 
 -10   8  14       46.40       45.58     27.87 o 
  -9   8  14      484.55      470.84     51.25 o 
  -8   8  14       50.43      112.49     33.13 o 
  -7   8  14      133.64      469.24     46.41 o 
  -6   8  14      195.71      358.32     32.83 o 
  -5   8  14      233.08      242.42     14.54 o 
  -4   8  14      980.97      812.96     22.74 o 
  -3   8  14     3569.70     3286.11     61.52 o 
  -2   8  14      205.13      224.50      9.02 o 
  -1   8  14      736.41      690.90     17.20 o 
   0   8  14     1589.91     1872.40     35.59 o 
   1   8  14      758.07      678.29     17.83 o 
   2   8  14      210.27      238.29     10.11 o 
   3   8  14     3473.89     3237.24     51.48 o 
   4   8  14      975.63      797.09     23.70 o 
   5   8  14      230.66      207.68     18.94 o 
   6   8  14      188.17      315.72     23.76 o 
   7   8  14      132.96      562.31     70.39 o 
   8   8  14       52.09      133.41     40.57 o 
   9   8  14      492.01      384.25     64.34 o 
  10   8  14       46.52       50.02     37.19 o 
  11   8  14      431.44      490.63     78.11 o 
  12   8  14      212.35      202.33     56.63 o 
 -12   9  14       16.38       36.63     30.21 o 
 -11   9  14       85.06      143.87     44.37 o 
 -10   9  14       75.68       81.92     28.62 o 
  -9   9  14      143.85      116.91     31.19 o 
  -8   9  14       73.39      183.63     33.23 o 
  -7   9  14     2002.96     1811.54     87.17 o 
  -6   9  14      107.78      157.99     29.05 o 
  -5   9  14       30.15       48.60     11.25 o 
  -4   9  14      670.14      749.14     26.35 o 
  -3   9  14      928.82      801.01     22.33 o 
  -2   9  14      267.36      550.10     15.27 o 
  -1   9  14      259.94      329.69     13.00 o 
   0   9  14      118.03      253.06     12.16 o 
   1   9  14      261.29      366.15     14.21 o 
   2   9  14      276.44      534.31     16.36 o 
   3   9  14      953.45      833.11     22.43 o 
   4   9  14      665.31      688.66     22.73 o 
   5   9  14       24.96       49.54     12.35 o 
   6   9  14      101.42      163.81     32.89 o 
   7   9  14     2049.43     2013.95    125.92 o 
   8   9  14       71.33      133.43     41.20 o 
   9   9  14      144.33      129.26     43.93 o 
  10   9  14       77.38      176.04     47.97 o 
  11   9  14       82.87      131.59     47.96 o 
  12   9  14       16.15      -13.16     31.85 o 
 -11  10  14       73.22      142.41     36.60 o 
 -10  10  14       93.16      104.82     32.30 o 
  -9  10  14       18.86       33.16     23.48 o 
  -8  10  14      129.25       80.53     26.58 o 
  -7  10  14       94.24      112.05     45.12 o 
  -6  10  14     1637.62     1633.00     59.80 o 
  -5  10  14       51.16       68.42     11.52 o 
  -4  10  14      720.00      837.38     26.72 o 
  -3  10  14     1209.34     1108.02     31.63 o 
  -2  10  14     2620.70     2480.89     42.72 o 
  -1  10  14      105.71      168.26      9.77 o 
   0  10  14      957.27     1038.20     24.16 o 
   1  10  14       99.34      176.25     10.00 o 
   2  10  14     2603.07     2424.05     46.45 o 
   3  10  14     1189.57     1089.12     25.66 o 
   4  10  14      712.14      870.99     37.05 o 
   5  10  14       49.74       60.54     13.40 o 
   6  10  14     1641.45     1534.70     54.68 o 
   7  10  14       89.57      131.20     37.54 o 
   8  10  14      130.24      150.74     40.69 o 
   9  10  14       22.62       55.84     36.21 o 
  10  10  14       95.74      156.34     48.35 o 
  11  10  14       80.16       93.26     45.90 o 
 -11  11  14       69.05      -17.22     23.42 o 
 -10  11  14       18.11       62.91     29.93 o 
  -9  11  14       24.53       73.38     28.50 o 
  -8  11  14      164.38      188.88     79.27 o 
  -7  11  14       65.30      134.98     30.57 o 
  -6  11  14      241.68      378.64     19.32 o 
  -5  11  14       58.27      100.74     19.51 o 
  -4  11  14      385.84      363.64     20.41 o 
  -3  11  14      172.41      177.32     20.39 o 
  -2  11  14      369.40      499.80     17.34 o 
  -1  11  14      947.95      906.56     31.29 o 
   0  11  14       61.70      238.95     12.29 o 
   1  11  14      946.62      902.85     39.06 o 
   2  11  14      354.48      494.88     17.37 o 
   3  11  14      179.99      144.97     21.83 o 
   4  11  14      377.97      356.71     20.03 o 
   5  11  14       57.60       55.76     10.53 o 
   6  11  14      252.22      399.82     33.22 o 
   7  11  14       66.34       80.54     35.78 o 
   8  11  14      161.07      134.47     42.21 o 
   9  11  14       24.39       63.78     33.26 o 
  10  11  14       16.99        9.82     29.60 o 
  11  11  14       70.37       57.61     39.94 o 
 -11  12  14      239.93      278.87     93.12 o 
 -10  12  14      524.61      641.97     83.90 o 
  -9  12  14      218.89      186.24     42.48 o 
  -8  12  14       84.58       53.50     34.04 o 
  -7  12  14      131.19      189.60     35.75 o 
  -6  12  14      571.86      467.57     23.68 o 
  -5  12  14       18.77       18.17     10.44 o 
  -4  12  14      298.09      307.02     26.21 o 
  -3  12  14     1374.56     1169.70     40.40 o 
  -2  12  14     1073.66     1161.26     28.19 o 
  -1  12  14     1106.98     1180.40     36.04 o 
   0  12  14      634.79      397.16     14.47 o 
   1  12  14     1103.73     1217.83     45.12 o 
   2  12  14     1079.52     1197.96     28.33 o 
   3  12  14     1396.42     1183.03     33.10 o 
   4  12  14      311.42      446.36     25.43 o 
   5  12  14       20.56       25.87     11.90 o 
   6  12  14      580.37      535.77     45.99 o 
   7  12  14      127.10      239.60     36.83 o 
   9  12  14      216.07      243.85     53.02 o 
  10  12  14      523.37      522.35     79.79 o 
  11  12  14      245.62      121.95     48.21 o 
 -11  13  14      391.11      254.30     45.65 o 
 -10  13  14      158.47      156.89     40.04 o 
  -9  13  14      214.06      294.48     45.55 o 
  -8  13  14      132.24      131.74     32.66 o 
  -7  13  14      428.39      502.26     65.03 o 
  -6  13  14      294.11      469.08     24.54 o 
  -5  13  14      105.52      212.04     28.61 o 
  -4  13  14      850.20      750.45     32.03 o 
  -3  13  14     1964.96     1680.08     51.63 o 
  -2  13  14      223.77      250.17     13.54 o 
  -1  13  14      406.60      403.54     16.92 o 
   0  13  14      220.87      240.97     12.99 o 
   1  13  14      406.27      434.12     18.39 o 
   2  13  14      233.37      258.92     13.82 o 
   3  13  14     1956.40     1678.36     42.82 o 
   4  13  14      863.15      716.46     40.87 o 
   5  13  14      105.40      162.73     21.50 o 
   6  13  14      305.82      474.75     38.49 o 
   7  13  14      432.34      509.31     53.02 o 
 -10  14  14       28.34      185.98     41.26 o 
  -9  14  14      267.42      266.40     45.88 o 
  -8  14  14       94.86      139.13     34.77 o 
  -7  14  14       59.95       31.41     24.04 o 
  -6  14  14       32.91       89.85     13.99 o 
  -5  14  14      267.58      272.76     21.96 o 
  -4  14  14       50.19       51.32     13.33 o 
  -3  14  14      427.99      509.10     26.29 o 
  -2  14  14     1055.60     1008.55     29.94 o 
  -1  14  14     1113.67     1196.99     29.15 o 
   0  14  14     1295.75     1141.46     30.69 o 
   1  14  14     1115.48     1226.20     29.87 o 
   2  14  14     1058.11     1040.27     27.97 o 
   3  14  14      457.21      484.61     26.38 o 
   4  14  14       51.57       76.39     17.14 o 
   5  14  14      259.55      253.26     21.16 o 
   6  14  14       32.45       79.58     20.23 o 
   7  14  14       57.56       74.19     27.00 o 
 -10  15  14       96.59       53.13     81.20 o 
  -9  15  14       14.60       18.95     25.88 o 
  -8  15  14      261.18      421.47     51.48 o 
  -7  15  14      366.02      344.16    105.86 o 
  -6  15  14      139.70      194.79     18.49 o 
  -5  15  14      621.51      544.48     31.02 o 
  -4  15  14      269.43      244.22     26.35 o 
  -3  15  14      908.17      880.61     28.93 o 
  -2  15  14     1322.22     1192.06     33.70 o 
  -1  15  14       94.40      146.15     12.78 o 
   0  15  14      173.65      173.05     13.46 o 
   1  15  14      102.82      154.87     12.82 o 
   2  15  14     1327.60     1252.57     31.78 o 
   3  15  14      893.02      926.50     34.17 o 
   4  15  14      271.40      236.80     19.35 o 
   5  15  14      593.66      542.10     39.00 o 
   6  15  14      150.65      231.22     30.15 o 
   7  15  14      365.57      320.75     45.59 o 
  -9  16  14      379.46      405.56     96.63 o 
  -8  16  14      394.13      443.42     89.36 o 
  -7  16  14      202.70      146.40     24.94 o 
  -6  16  14      430.30      453.51     28.04 o 
  -5  16  14      103.14      151.90     18.64 o 
  -4  16  14      156.14      157.49     16.37 o 
  -3  16  14      544.94      483.89     23.77 o 
  -2  16  14      556.80      628.57     28.36 o 
  -1  16  14      574.34      514.88     22.09 o 
   0  16  14     1027.78      835.12     26.30 o 
   1  16  14      573.53      523.27     22.13 o 
   2  16  14      583.61      597.43     22.46 o 
   3  16  14      539.27      526.88     28.94 o 
   4  16  14      149.27      144.16     20.53 o 
   5  16  14      103.88      170.31     19.42 o 
   6  16  14      436.13      434.37     47.16 o 
   7  16  14      208.29       89.62     30.75 o 
  -9  17  14       42.06       22.97     29.76 o 
  -8  17  14      330.74      366.01     81.26 o 
  -7  17  14       47.24      182.02     33.95 o 
  -6  17  14      799.80      750.70     31.64 o 
  -5  17  14      308.56      292.65     21.62 o 
  -4  17  14       69.30      198.70     18.40 o 
  -3  17  14      123.41      133.90     16.36 o 
  -2  17  14       41.30       78.36     13.85 o 
  -1  17  14      633.17      472.49     26.15 o 
   0  17  14       54.48       20.74     10.01 o 
   1  17  14      626.21      481.16     21.80 o 
   2  17  14       35.17       68.97      9.91 o 
   3  17  14      122.61      164.20     18.24 o 
   4  17  14       72.38      210.63     27.73 o 
   5  17  14      308.83      300.61     25.45 o 
   6  17  14      801.94      758.38     78.07 o 
   7  17  14       46.37      121.48     32.41 o 
   8  17  14      323.90      218.61     42.86 o 
  -8  18  14       12.00       76.64     34.12 o 
  -7  18  14       39.79       87.78     28.80 o 
  -6  18  14      108.18      200.92     18.54 o 
  -5  18  14      181.60      243.65     20.24 o 
  -4  18  14       73.36       78.15     17.23 o 
  -3  18  14      410.13      435.73     26.29 o 
  -2  18  14      466.94      423.60     26.13 o 
  -1  18  14      118.73      144.75     13.38 o 
   0  18  14      352.06      325.83     18.95 o 
   1  18  14      114.98      133.63     13.15 o 
   2  18  14      488.37      482.70     20.18 o 
   3  18  14      413.41      425.75     36.66 o 
   4  18  14       68.36       91.41     16.09 o 
   5  18  14      176.17      214.06     23.57 o 
   6  18  14      111.54      226.80     32.93 o 
   7  18  14       39.86       40.59     27.65 o 
   8  18  14       11.91       92.03     33.72 o 
  -7  19  14       61.37      142.80     28.24 o 
  -6  19  14      154.42      105.04     17.87 o 
  -5  19  14       81.23       79.74     17.61 o 
  -4  19  14       50.88       45.06     23.77 o 
  -3  19  14       23.97       50.93     13.40 o 
  -2  19  14        1.84      143.72     17.25 o 
  -1  19  14      359.82      351.72     30.61 o 
   0  19  14      477.15      461.58     23.18 o 
   1  19  14      356.15      283.90     18.11 o 
   2  19  14        1.67      129.06     16.17 o 
   3  19  14       24.61       49.57     14.39 o 
   4  19  14       52.83       60.45     14.56 o 
   5  19  14       90.00       94.49     17.69 o 
   6  19  14      158.38       70.97     24.16 o 
  -6  20  14       44.81      176.76     24.89 o 
  -5  20  14        3.68       50.03     16.20 o 
  -4  20  14        6.10       27.67     17.61 o 
  -3  20  14      211.25      180.05     19.74 o 
  -2  20  14      169.13      140.24     17.87 o 
  -1  20  14       57.31       52.02     10.56 o 
   0  20  14        5.01       38.61     10.11 o 
   1  20  14       61.60       71.05     11.79 o 
   2  20  14      165.88      166.72     18.23 o 
   3  20  14      203.02      176.80     20.61 o 
   4  20  14        6.52       22.19     13.74 o 
   5  20  14        4.39       44.86     16.11 o 
   6  20  14       46.06      215.22     43.78 o 
  -5  21  14       54.94      115.52     26.38 o 
  -4  21  14        7.02       13.93     14.98 o 
  -3  21  14       68.28       79.06     17.63 o 
  -2  21  14      368.77      370.57     25.98 o 
  -1  21  14      171.10      159.90     18.55 o 
   0  21  14       30.66       40.16     10.56 o 
   1  21  14      168.06      173.82     15.31 o 
   2  21  14      372.41      408.65     26.62 o 
   3  21  14       64.83       55.13     16.10 o 
   4  21  14        7.61       13.66     15.19 o 
   5  21  14       53.89       77.72     19.62 o 
  -4  22  14       39.22       26.76     16.70 o 
  -3  22  14      104.91      133.95     20.94 o 
  -2  22  14       75.11      106.46     17.04 o 
  -1  22  14      552.81      507.57     37.63 o 
   0  22  14        6.83        9.32     11.10 o 
   1  22  14      554.67      487.34     27.71 o 
   2  22  14       69.48      117.76     17.05 o 
   3  22  14      104.04      119.98     19.10 o 
   4  22  14       41.04       78.60     29.94 o 
  -2  23  14       76.46      105.82     18.23 o 
  -1  23  14       49.38       76.41     16.61 o 
   0  23  14       22.52       59.30     11.88 o 
   1  23  14       50.99       92.30     16.91 o 
   2  23  14       79.75      104.39     17.27 o 
   1   0  15      603.88      587.99     13.31 o 
   2   0  15     1378.33     1450.60     41.51 o 
   3   0  15      177.28      191.63     10.73 o 
   4   0  15        0.15       89.00      5.80 o 
   5   0  15        3.81       10.27      6.67 o 
   6   0  15        9.47      158.18     37.17 o 
   7   0  15       44.66       44.48     31.48 o 
   8   0  15        9.77       64.01     33.36 o 
   9   0  15        1.25      964.72     89.53 o 
  10   0  15      263.29      532.02     79.30 o 
  11   0  15       74.15       88.49     40.64 o 
  12   0  15      117.79      170.81     55.00 o 
  13   0  15      659.32      375.69     76.40 o 
 -13   1  15       37.73       49.37     31.07 o 
 -12   1  15      217.37      121.93     53.01 o 
 -11   1  15      225.81      268.82     60.35 o 
 -10   1  15      397.36      314.85     64.75 o 
  -9   1  15      213.70      298.52     57.90 o 
  -8   1  15      559.89      605.87     76.62 o 
  -7   1  15        0.93      -13.03     24.61 o 
  -6   1  15       37.98       94.18     31.88 o 
  -5   1  15      424.70      714.22     25.43 o 
  -4   1  15       53.46       53.13      5.38 o 
  -3   1  15     5425.17     4973.30     76.88 o 
  -2   1  15      807.51     1263.20     26.35 o 
  -1   1  15      504.22      551.14     14.42 o 
   0   1  15     1300.37     1593.42     27.49 o 
   1   1  15      502.47      580.38     16.11 o 
   2   1  15      819.37     1231.05     24.88 o 
   3   1  15     5533.10     5042.11     79.41 o 
   4   1  15       43.52       36.80      5.46 o 
   5   1  15      397.25      809.47     39.42 o 
   6   1  15       40.20      123.66     35.29 o 
   7   1  15        0.55       17.91     26.63 o 
   8   1  15      570.76      407.97     62.02 o 
   9   1  15      214.33      186.60     48.57 o 
  10   1  15      400.95      225.72     55.33 o 
  11   1  15      217.53      284.47     59.33 o 
  12   1  15      211.60      195.05     56.10 o 
  13   1  15       36.26       89.27     53.08 o 
 -12   2  15       14.33       11.79     24.37 o 
 -11   2  15      414.09      325.50     63.56 o 
 -10   2  15       48.64      205.34     52.32 o 
  -9   2  15      139.71      115.92     42.32 o 
  -8   2  15      850.04      860.43     93.78 o 
  -7   2  15      575.26      378.21     60.10 o 
  -6   2  15      108.37      211.35     23.99 o 
  -5   2  15      836.27     1086.31     60.16 o 
  -4   2  15      512.21      572.52     19.30 o 
  -3   2  15      706.57      649.65     19.19 o 
  -2   2  15      138.72      558.18     13.59 o 
  -1   2  15      513.21      532.22     13.94 o 
   0   2  15     1678.18     1747.03     29.70 o 
   1   2  15      492.06      510.32     13.22 o 
   2   2  15      146.07      540.64     12.86 o 
   3   2  15      698.43      632.78     15.29 o 
   4   2  15      502.69      558.63     25.17 o 
   5   2  15      845.71     1032.64     46.97 o 
   6   2  15      110.58      220.94     42.85 o 
   7   2  15      573.59      550.29     70.44 o 
   8   2  15      893.36      849.39     80.99 o 
   9   2  15      133.83      214.00     50.67 o 
  10   2  15       46.65      152.86     45.03 o 
  11   2  15      425.55      513.80     79.92 o 
  12   2  15       14.75       94.57     44.15 o 
 -12   3  15      369.98      192.28     41.87 o 
 -11   3  15       12.30      204.00     38.32 o 
 -10   3  15       12.73       22.27     40.46 o 
  -9   3  15       55.32      127.23     28.39 o 
  -8   3  15      305.54      592.02     51.17 o 
  -7   3  15      518.19      455.08     67.41 o 
  -6   3  15     1050.73      828.08     34.62 o 
  -5   3  15       85.16      105.76     10.10 o 
  -4   3  15      957.54      979.78     23.76 o 
  -3   3  15     2476.57     2299.02     44.15 o 
  -2   3  15      872.93      767.76     20.95 o 
  -1   3  15      673.06      793.34     17.11 o 
   0   3  15      381.42      604.87     15.22 o 
   1   3  15      668.89      761.96     17.23 o 
   2   3  15      871.64      741.60     24.02 o 
   3   3  15     2474.55     2268.67     36.73 o 
   4   3  15      949.24     1006.43     28.35 o 
   5   3  15       82.33      119.93     17.49 o 
   6   3  15     1028.92      904.00     43.66 o
[truncated: 262,952 more chars]
